# Supplementary material for: Repurposing a detrimental antibody epitope as targeted therapeutics for sepsis and rheumatoid arthritis
Source: Mil Med Res. 2026 Feb 17;12:98. doi: 10.1186/s40779-026-00686-8 (PMC12914960; doi:10.1186/s40779-026-00686-8)
Supplement: Supplementary file 2 — Additional file 2. PDB files for the predicted P2 structure [file 40779_2026_686_MOESM2_ESM.pdb]

ATOM      1  N   THR A   1     -11.964   8.962  14.781  1.00  5.91              
ATOM      2  CA  THR A   1     -11.046   7.967  14.648  1.00  5.91              
ATOM      3  C   THR A   1     -11.519   6.538  14.479  1.00  5.91              
ATOM      4  O   THR A   1     -12.665   6.268  14.459  1.00  5.91              
ATOM      5  CB  THR A   1     -11.398   9.487  14.559  1.00  5.91              
ATOM      6  OG1 THR A   1     -11.011   9.994  13.277  1.00  5.91              
ATOM      7  CG2 THR A   1     -10.687  10.255  15.689  1.00  5.91              
ATOM      8  N   LYS A   2     -10.601   5.544  14.346  1.00  3.52              
ATOM      9  CA  LYS A   2     -10.976   4.187  14.184  1.00  3.52              
ATOM     10  C   LYS A   2     -11.024   3.930  12.587  1.00  3.52              
ATOM     11  O   LYS A   2     -11.220   2.773  12.258  1.00  3.52              
ATOM     12  CB  LYS A   2     -11.530   3.178  15.109  1.00  3.52              
ATOM     13  CG  LYS A   2     -10.626   2.768  16.263  1.00  3.52              
ATOM     14  CD  LYS A   2     -11.393   2.017  17.331  1.00  3.52              
ATOM     15  CE  LYS A   2     -10.469   1.588  18.461  1.00  3.52              
ATOM     16  NZ  LYS A   2     -11.225   0.887  19.526  1.00  3.52              
ATOM     17  N   VAL A   3     -10.920   4.871  11.725  1.00  2.71              
ATOM     18  CA  VAL A   3     -11.023   4.687  10.403  1.00  2.71              
ATOM     19  C   VAL A   3      -9.575   4.662  10.359  1.00  2.71              
ATOM     20  O   VAL A   3      -8.990   5.716  10.539  1.00  2.71              
ATOM     21  CB  VAL A   3     -11.625   4.767   8.965  1.00  2.71              
ATOM     22  CG1 VAL A   3     -12.847   3.870   8.825  1.00  2.71              
ATOM     23  CG2 VAL A   3     -11.968   6.212   8.616  1.00  2.71              
ATOM     24  N   HIS A   4      -9.022   3.574   9.923  1.00  3.54              
ATOM     25  CA  HIS A   4      -7.425   3.564   9.999  1.00  3.54              
ATOM     26  C   HIS A   4      -6.608   3.494   8.713  1.00  3.54              
ATOM     27  O   HIS A   4      -5.383   3.352   8.651  1.00  3.54              
ATOM     28  CB  HIS A   4      -6.241   2.726  10.426  1.00  3.54              
ATOM     29  CG  HIS A   4      -5.992   2.725  11.900  1.00  3.54              
ATOM     30  ND1 HIS A   4      -4.957   2.034  12.493  1.00  3.54              
ATOM     31  CD2 HIS A   4      -6.670   3.323  12.890  1.00  3.54              
ATOM     32  CE1 HIS A   4      -5.018   2.226  13.796  1.00  3.54              
ATOM     33  NE2 HIS A   4      -6.049   2.998  14.073  1.00  3.54              
ATOM     34  N   MET A   5      -7.338   3.835   7.650  1.00  3.03              
ATOM     35  CA  MET A   5      -6.356   4.126   6.355  1.00  3.03              
ATOM     36  C   MET A   5      -6.021   2.892   5.424  1.00  3.03              
ATOM     37  O   MET A   5      -6.155   2.793   4.200  1.00  3.03              
ATOM     38  CB  MET A   5      -6.417   5.600   6.052  1.00  3.03              
ATOM     39  CG  MET A   5      -7.765   6.248   6.011  1.00  3.03              
ATOM     40  SD  MET A   5      -7.614   8.036   5.866  1.00  3.03              
ATOM     41  CE  MET A   5      -7.058   8.158   4.199  1.00  3.03              
ATOM     42  N   LYS A   6      -5.355   1.985   6.141  1.00  2.96              
ATOM     43  CA  LYS A   6      -4.549   0.900   5.559  1.00  2.96              
ATOM     44  C   LYS A   6      -4.430   1.404   3.814  1.00  2.96              
ATOM     45  O   LYS A   6      -5.407   1.546   3.066  1.00  2.96              
ATOM     46  CB  LYS A   6      -5.251  -0.281   6.102  1.00  2.96              
ATOM     47  CG  LYS A   6      -4.474  -1.104   7.121  1.00  2.96              
ATOM     48  CD  LYS A   6      -5.378  -2.061   7.869  1.00  2.96              
ATOM     49  CE  LYS A   6      -4.582  -2.898   8.858  1.00  2.96              
ATOM     50  NZ  LYS A   6      -5.470  -3.808   9.619  1.00  2.96              
ATOM     51  N   CYS A   7      -3.187   1.696   3.420  1.00  2.47              
ATOM     52  CA  CYS A   7      -2.866   1.996   2.261  1.00  2.47              
ATOM     53  C   CYS A   7      -1.979   1.099   2.138  1.00  2.47              
ATOM     54  O   CYS A   7      -0.925   1.263   2.730  1.00  2.47              
ATOM     55  CB  CYS A   7      -2.707   3.133   1.234  1.00  2.47              
ATOM     56  SG  CYS A   7      -4.032   4.363   1.203  1.00  2.47              
ATOM     57  N   PHE A   8      -2.207   0.150   1.285  1.00  2.59              
ATOM     58  CA  PHE A   8      -1.105  -1.126   1.283  1.00  2.59              
ATOM     59  C   PHE A   8      -0.820  -0.786  -0.407  1.00  2.59              
ATOM     60  O   PHE A   8      -1.702  -0.507  -1.231  1.00  2.59              
ATOM     61  CB  PHE A   8      -1.514  -2.623   1.291  1.00  2.59              
ATOM     62  CG  PHE A   8      -2.111  -2.992   2.628  1.00  2.59              
ATOM     63  CD1 PHE A   8      -1.286  -3.468   3.651  1.00  2.59              
ATOM     64  CD2 PHE A   8      -3.485  -2.939   2.825  1.00  2.59              
ATOM     65  CE1 PHE A   8      -1.829  -3.861   4.874  1.00  2.59              
ATOM     66  CE2 PHE A   8      -4.056  -3.340   4.054  1.00  2.59              
ATOM     67  CZ  PHE A   8      -3.199  -3.802   5.065  1.00  2.59              
ATOM     68  N   LEU A   9       0.478  -0.617  -0.675  1.00  2.72              
ATOM     69  CA  LEU A   9       1.060  -0.365  -1.893  1.00  2.72              
ATOM     70  C   LEU A   9       1.962  -1.695  -1.808  1.00  2.72              
ATOM     71  O   LEU A   9       2.775  -1.882  -0.892  1.00  2.72              
ATOM     72  CB  LEU A   9       1.858   0.699  -1.171  1.00  2.72              
ATOM     73  CG  LEU A   9       1.711   2.149  -1.571  1.00  2.72              
ATOM     74  CD1 LEU A   9       2.700   3.029  -0.785  1.00  2.72              
ATOM     75  CD2 LEU A   9       1.976   2.289  -3.068  1.00  2.72              
ATOM     76  N   ALA A  10       1.728  -2.618  -2.746  1.00  2.45              
ATOM     77  CA  ALA A  10       2.457  -3.692  -2.814  1.00  2.45              
ATOM     78  C   ALA A  10       2.687  -3.215  -4.509  1.00  2.45              
ATOM     79  O   ALA A  10       1.718  -2.998  -5.249  1.00  2.45              
ATOM     80  CB  ALA A  10       3.543  -3.954  -1.754  1.00  2.45              
ATOM     81  N   PHE A  11       3.945  -3.020  -4.913  1.00  2.12              
ATOM     82  CA  PHE A  11       4.245  -2.761  -6.139  1.00  2.12              
ATOM     83  C   PHE A  11       5.192  -4.161  -6.206  1.00  2.12              
ATOM     84  O   PHE A  11       6.150  -4.116  -5.422  1.00  2.12              
ATOM     85  CB  PHE A  11       5.414  -1.742  -6.073  1.00  2.12              
ATOM     86  CG  PHE A  11       5.504  -0.968  -7.366  1.00  2.12              
ATOM     87  CD1 PHE A  11       6.305  -1.444  -8.407  1.00  2.12              
ATOM     88  CD2 PHE A  11       4.859   0.255  -7.502  1.00  2.12              
ATOM     89  CE1 PHE A  11       6.439  -0.715  -9.589  1.00  2.12              
ATOM     90  CE2 PHE A  11       4.988   1.013  -8.688  1.00  2.12              
ATOM     91  CZ  PHE A  11       5.791   0.502  -9.719  1.00  2.12              
ATOM     92  N   GLN A  12       4.948  -5.231  -6.967  1.00  2.42              
ATOM     93  CA  GLN A  12       5.843  -5.984  -7.009  1.00  2.42              
ATOM     94  C   GLN A  12       6.432  -6.321  -8.221  1.00  2.42              
ATOM     95  O   GLN A  12       6.853  -7.457  -8.476  1.00  2.42              
ATOM     96  CB  GLN A  12       5.552  -7.656  -7.107  1.00  2.42              
ATOM     97  CG  GLN A  12       4.166  -7.711  -6.513  1.00  2.42              
ATOM     98  CD  GLN A  12       3.463  -9.009  -6.833  1.00  2.42              
ATOM     99  OE1 GLN A  12       3.981 -10.075  -6.531  1.00  2.42              
ATOM    100  NE2 GLN A  12       2.286  -8.924  -7.441  1.00  2.42              
ATOM    101  N   THR A  13       6.441  -5.334  -9.110  1.00  2.83              
ATOM    102  CA  THR A  13       6.864  -5.825 -10.795  1.00  2.83              
ATOM    103  C   THR A  13       8.497  -5.610 -10.462  1.00  2.83              
ATOM    104  O   THR A  13       8.950  -4.655  -9.837  1.00  2.83              
ATOM    105  CB  THR A  13       5.992  -6.840 -11.603  1.00  2.83              
ATOM    106  OG1 THR A  13       5.761  -8.010 -10.810  1.00  2.83              
ATOM    107  CG2 THR A  13       6.700  -7.202 -12.921  1.00  2.83              
ATOM    108  N   LYS A  14       9.253  -6.546 -11.044  1.00  2.86              
ATOM    109  CA  LYS A  14      10.565  -6.397 -10.851  1.00  2.86              
ATOM    110  C   LYS A  14      10.856  -4.967 -11.256  1.00  2.86              
ATOM    111  O   LYS A  14      11.013  -4.120 -10.455  1.00  2.86              
ATOM    112  CB  LYS A  14      10.854  -8.115 -10.671  1.00  2.86              
ATOM    113  CG  LYS A  14      11.990  -8.904 -11.248  1.00  2.86              
ATOM    114  CD  LYS A  14      13.134  -9.125 -10.289  1.00  2.86              
ATOM    115  CE  LYS A  14      14.279  -9.893 -10.946  1.00  2.86              
ATOM    116  NZ  LYS A  14      13.862 -11.236 -11.421  1.00  2.86              
ATOM    117  N   THR A  15      10.940  -4.654 -12.577  1.00  3.16              
ATOM    118  CA  THR A  15      11.212  -3.325 -13.032  1.00  3.16              
ATOM    119  C   THR A  15      12.489  -2.830 -12.385  1.00  3.16              
ATOM    120  O   THR A  15      13.544  -3.234 -12.717  1.00  3.16              
ATOM    121  CB  THR A  15      11.511  -2.777 -14.465  1.00  3.16              
ATOM    122  OG1 THR A  15      11.080  -1.414 -14.554  1.00  3.16              
ATOM    123  CG2 THR A  15      10.798  -3.646 -15.517  1.00  3.16              
ATOM    124  N   PHE A  16      12.417  -1.897 -11.399  1.00  4.32              
ATOM    125  CA  PHE A  16      13.573  -1.391 -10.752  1.00  4.32              
ATOM    126  C   PHE A  16      14.206  -0.473 -11.777  1.00  4.32              
ATOM    127  O   PHE A  16      15.148  -0.803 -12.401  1.00  4.32              
ATOM    128  CB  PHE A  16      13.672   0.056 -11.305  1.00  4.32              
ATOM    129  CG  PHE A  16      13.326   0.076 -12.774  1.00  4.32              
ATOM    130  CD1 PHE A  16      14.332  -0.092 -13.729  1.00  4.32              
ATOM    131  CD2 PHE A  16      12.026   0.341 -13.189  1.00  4.32              
ATOM    132  CE1 PHE A  16      14.036  -0.025 -15.091  1.00  4.32              
ATOM    133  CE2 PHE A  16      11.706   0.421 -14.563  1.00  4.32              
ATOM    134  CZ  PHE A  16      12.738   0.235 -15.497  1.00  4.32              
ATOM    135  OXT PHE A  16      15.936  -0.509 -13.225  1.00  4.32              
TER
