# Supplementary material for: Repurposing a detrimental antibody epitope as targeted therapeutics for sepsis and rheumatoid arthritis
Source: Mil Med Res. 2026 Feb 17;12:98. doi: 10.1186/s40779-026-00686-8 (PMC12914960; doi:10.1186/s40779-026-00686-8)
Supplement: Supplementary file 3 — Additional file 3. PDB files for the docking model of the HMGB1 B-box/P2 complex [file 40779_2026_686_MOESM3_ESM.pdb]

HEADER rec.pdb
REMARK original generated coordinate pdb file
ATOM      1  N   PHE A   1      10.035  33.329  -4.484  1.00  0.00      RA0  N
ATOM      2  H   PHE A   1       9.769  34.199  -4.896  1.00  0.00      RA0  H
ATOM      3  CA  PHE A   1      11.117  33.308  -3.468  1.00  0.00      RA0  C
ATOM      4  CB  PHE A   1      10.862  34.358  -2.386  1.00  0.00      RA0  C
ATOM      5  CG  PHE A   1      10.828  35.729  -3.016  1.00  0.00      RA0  C
ATOM      6  CD1 PHE A   1      11.946  36.214  -3.684  1.00  0.00      RA0  C
ATOM      7  CD2 PHE A   1       9.678  36.505  -2.929  1.00  0.00      RA0  C
ATOM      8  CE1 PHE A   1      11.914  37.475  -4.267  1.00  0.00      RA0  C
ATOM      9  CE2 PHE A   1       9.646  37.766  -3.513  1.00  0.00      RA0  C
ATOM     10  CZ  PHE A   1      10.764  38.250  -4.183  1.00  0.00      RA0  C
ATOM     11  C   PHE A   1      11.225  31.920  -2.848  1.00  0.00      RA0  C
ATOM     12  O   PHE A   1      11.593  31.779  -1.698  1.00  0.00      RA0  O
ATOM     13  N   LYS A   2      10.910  30.920  -3.623  1.00  0.00      RA0  N
ATOM     14  H   LYS A   2      10.628  31.119  -4.559  1.00  0.00      RA0  H
ATOM     15  CA  LYS A   2      10.987  29.533  -3.096  1.00  0.00      RA0  C
ATOM     16  CB  LYS A   2      10.679  28.424  -4.114  1.00  0.00      RA0  C
ATOM     17  CG  LYS A   2      10.042  27.189  -3.436  1.00  0.00      RA0  C
ATOM     18  CD  LYS A   2      10.946  26.473  -2.420  1.00  0.00      RA0  C
ATOM     19  CE  LYS A   2      10.243  25.933  -1.169  1.00  0.00      RA0  C
ATOM     20  NZ  LYS A   2      11.233  25.796  -0.093  1.00  0.00      RA0  N
ATOM     21  HZ1 LYS A   2      12.201  25.750  -0.471  1.00  0.00      RA0  H
ATOM     22  HZ2 LYS A   2      11.247  26.630   0.537  1.00  0.00      RA0  H
ATOM     23  HZ3 LYS A   2      11.105  24.936   0.473  1.00  0.00      RA0  H
ATOM     24  C   LYS A   2      12.310  29.298  -2.354  1.00  0.00      RA0  C
ATOM     25  O   LYS A   2      13.327  29.022  -2.961  1.00  0.00      RA0  O
ATOM     26  N   ASP A   3      12.267  29.418  -1.049  1.00  0.00      RA0  N
ATOM     27  H   ASP A   3      11.445  29.730  -0.575  1.00  0.00      RA0  H
ATOM     28  CA  ASP A   3      13.490  29.210  -0.259  1.00  0.00      RA0  C
ATOM     29  CB  ASP A   3      13.331  29.560   1.222  1.00  0.00      RA0  C
ATOM     30  CG  ASP A   3      12.594  28.486   1.967  1.00  0.00      RA0  C
ATOM     31  OD1 ASP A   3      11.551  28.038   1.486  1.00  0.00      RA0  O
ATOM     32  OD2 ASP A   3      13.076  28.099   3.031  1.00  0.00      RA0  O
ATOM     33  C   ASP A   3      14.102  27.809  -0.580  1.00  0.00      RA0  C
ATOM     34  O   ASP A   3      13.487  26.805  -0.283  1.00  0.00      RA0  O
ATOM     35  N   PRO A   4      15.305  27.752  -1.184  1.00  0.00      RA0  N
ATOM     36  CD  PRO A   4      16.131  28.887  -1.577  1.00  0.00      RA0  C
ATOM     37  CA  PRO A   4      15.914  26.456  -1.507  1.00  0.00      RA0  C
ATOM     38  CB  PRO A   4      17.262  26.861  -2.117  1.00  0.00      RA0  C
ATOM     39  CG  PRO A   4      17.078  28.296  -2.612  1.00  0.00      RA0  C
ATOM     40  C   PRO A   4      16.082  25.575  -0.264  1.00  0.00      RA0  C
ATOM     41  O   PRO A   4      16.067  24.363  -0.354  1.00  0.00      RA0  O
ATOM     42  N   ASN A   5      16.238  26.196   0.858  1.00  0.00      RA0  N
ATOM     43  H   ASN A   5      16.300  27.193   0.887  1.00  0.00      RA0  H
ATOM     44  CA  ASN A   5      16.405  25.427   2.090  1.00  0.00      RA0  C
ATOM     45  CB  ASN A   5      16.764  26.374   3.238  1.00  0.00      RA0  C
ATOM     46  CG  ASN A   5      18.046  27.130   2.964  1.00  0.00      RA0  C
ATOM     47  OD1 ASN A   5      18.132  27.916   2.026  1.00  0.00      RA0  O
ATOM     48  ND2 ASN A   5      19.029  26.880   3.849  1.00  0.00      RA0  N
ATOM     49 HD21 ASN A   5      18.928  26.224   4.597  1.00  0.00      RA0  H
ATOM     50 HD22 ASN A   5      19.909  27.354   3.782  1.00  0.00      RA0  H
ATOM     51  C   ASN A   5      15.144  24.635   2.408  1.00  0.00      RA0  C
ATOM     52  O   ASN A   5      15.138  23.431   2.301  1.00  0.00      RA0  O
ATOM     53  N   ALA A   6      14.087  25.343   2.751  1.00  0.00      RA0  N
ATOM     54  H   ALA A   6      14.079  26.346   2.710  1.00  0.00      RA0  H
ATOM     55  CA  ALA A   6      12.785  24.650   3.089  1.00  0.00      RA0  C
ATOM     56  CB  ALA A   6      11.515  25.489   3.172  1.00  0.00      RA0  C
ATOM     57  C   ALA A   6      12.538  23.457   2.126  1.00  0.00      RA0  C
ATOM     58  O   ALA A   6      12.114  23.656   1.005  1.00  0.00      RA0  O
ATOM     59  N   PRO A   7      12.804  22.219   2.584  1.00  0.00      RA0  N
ATOM     60  CD  PRO A   7      13.270  21.870   3.920  1.00  0.00      RA0  C
ATOM     61  CA  PRO A   7      12.616  21.028   1.762  1.00  0.00      RA0  C
ATOM     62  CB  PRO A   7      13.816  20.245   2.239  1.00  0.00      RA0  C
ATOM     63  CG  PRO A   7      13.822  20.459   3.763  1.00  0.00      RA0  C
ATOM     64  C   PRO A   7      11.336  20.264   2.128  1.00  0.00      RA0  C
ATOM     65  O   PRO A   7      10.413  20.799   2.711  1.00  0.00      RA0  O
ATOM     66  N   LYS A   8      11.348  19.008   1.773  1.00  0.00      RA0  N
ATOM     67  H   LYS A   8      12.136  18.570   1.336  1.00  0.00      RA0  H
ATOM     68  CA  LYS A   8      10.216  18.106   2.041  1.00  0.00      RA0  C
ATOM     69  CB  LYS A   8       9.289  17.985   0.829  1.00  0.00      RA0  C
ATOM     70  CG  LYS A   8       7.843  18.384   1.148  1.00  0.00      RA0  C
ATOM     71  CD  LYS A   8       7.093  17.492   2.150  1.00  0.00      RA0  C
ATOM     72  CE  LYS A   8       6.400  16.254   1.556  1.00  0.00      RA0  C
ATOM     73  NZ  LYS A   8       7.352  15.192   1.199  1.00  0.00      RA0  N
ATOM     74  HZ1 LYS A   8       7.768  14.781   2.063  1.00  0.00      RA0  H
ATOM     75  HZ2 LYS A   8       6.843  14.435   0.704  1.00  0.00      RA0  H
ATOM     76  HZ3 LYS A   8       8.106  15.559   0.587  1.00  0.00      RA0  H
ATOM     77  C   LYS A   8      10.793  16.740   2.391  1.00  0.00      RA0  C
ATOM     78  O   LYS A   8      11.722  16.285   1.751  1.00  0.00      RA0  O
ATOM     79  N   ARG A   9      10.242  16.098   3.386  1.00  0.00      RA0  N
ATOM     80  H   ARG A   9       9.504  16.530   3.905  1.00  0.00      RA0  H
ATOM     81  CA  ARG A   9      10.766  14.759   3.777  1.00  0.00      RA0  C
ATOM     82  CB  ARG A   9      10.677  14.619   5.303  1.00  0.00      RA0  C
ATOM     83  CG  ARG A   9      11.419  15.676   6.120  1.00  0.00      RA0  C
ATOM     84  CD  ARG A   9      11.195  15.519   7.628  1.00  0.00      RA0  C
ATOM     85  NE  ARG A   9      11.640  14.210   8.114  1.00  0.00      RA0  N
ATOM     86  HE  ARG A   9      12.610  13.997   7.978  1.00  0.00      RA0  H
ATOM     87  CZ  ARG A   9      10.781  13.358   8.720  1.00  0.00      RA0  C
ATOM     88  NH1 ARG A   9       9.502  13.692   8.889  1.00  0.00      RA0  N
ATOM     89 HH11 ARG A   9       9.171  14.585   8.582  1.00  0.00      RA0  H
ATOM     90 HH12 ARG A   9       8.844  13.075   9.322  1.00  0.00      RA0  H
ATOM     91  NH2 ARG A   9      11.222  12.177   9.149  1.00  0.00      RA0  N
ATOM     92 HH21 ARG A   9      12.183  11.920   9.037  1.00  0.00      RA0  H
ATOM     93 HH22 ARG A   9      10.613  11.517   9.593  1.00  0.00      RA0  H
ATOM     94  C   ARG A   9       9.924  13.604   3.167  1.00  0.00      RA0  C
ATOM     95  O   ARG A   9       8.738  13.761   2.944  1.00  0.00      RA0  O
ATOM     96  N   PRO A  10      10.562  12.450   2.904  1.00  0.00      RA0  N
ATOM     97  CD  PRO A  10      11.976  12.160   3.135  1.00  0.00      RA0  C
ATOM     98  CA  PRO A  10       9.842  11.303   2.333  1.00  0.00      RA0  C
ATOM     99  CB  PRO A  10      10.931  10.216   2.269  1.00  0.00      RA0  C
ATOM    100  CG  PRO A  10      12.025  10.644   3.245  1.00  0.00      RA0  C
ATOM    101  C   PRO A  10       8.625  10.918   3.225  1.00  0.00      RA0  C
ATOM    102  O   PRO A  10       8.655  11.134   4.420  1.00  0.00      RA0  O
ATOM    103  N   PRO A  11       7.567  10.344   2.630  1.00  0.00      RA0  N
ATOM    104  CD  PRO A  11       7.418  10.100   1.196  1.00  0.00      RA0  C
ATOM    105  CA  PRO A  11       6.393   9.953   3.399  1.00  0.00      RA0  C
ATOM    106  CB  PRO A  11       5.316   9.975   2.308  1.00  0.00      RA0  C
ATOM    107  CG  PRO A  11       6.033   9.483   1.053  1.00  0.00      RA0  C
ATOM    108  C   PRO A  11       6.641   8.579   4.033  1.00  0.00      RA0  C
ATOM    109  O   PRO A  11       7.767   8.219   4.319  1.00  0.00      RA0  O
ATOM    110  N   SER A  12       5.597   7.843   4.224  1.00  0.00      RA0  N
ATOM    111  H   SER A  12       4.697   8.138   3.913  1.00  0.00      RA0  H
ATOM    112  CA  SER A  12       5.743   6.495   4.830  1.00  0.00      RA0  C
ATOM    113  CB  SER A  12       4.476   6.063   5.582  1.00  0.00      RA0  C
ATOM    114  OG  SER A  12       4.609   4.719   6.070  1.00  0.00      RA0  O
ATOM    115  HG  SER A  12       5.332   4.726   6.696  1.00  0.00      RA0  H
ATOM    116  C   SER A  12       6.117   5.475   3.747  1.00  0.00      RA0  C
ATOM    117  O   SER A  12       5.690   5.590   2.614  1.00  0.00      RA0  O
ATOM    118  N   ALA A  13       6.904   4.502   4.112  1.00  0.00      RA0  N
ATOM    119  H   ALA A  13       7.208   4.461   5.064  1.00  0.00      RA0  H
ATOM    120  CA  ALA A  13       7.303   3.488   3.115  1.00  0.00      RA0  C
ATOM    121  CB  ALA A  13       8.139   2.389   3.772  1.00  0.00      RA0  C
ATOM    122  C   ALA A  13       6.096   2.883   2.462  1.00  0.00      RA0  C
ATOM    123  O   ALA A  13       6.068   2.677   1.263  1.00  0.00      RA0  O
ATOM    124  N   PHE A  14       5.109   2.602   3.257  1.00  0.00      RA0  N
ATOM    125  H   PHE A  14       5.163   2.864   4.220  1.00  0.00      RA0  H
ATOM    126  CA  PHE A  14       3.876   1.999   2.701  1.00  0.00      RA0  C
ATOM    127  CB  PHE A  14       3.211   1.154   3.811  1.00  0.00      RA0  C
ATOM    128  CG  PHE A  14       1.837   1.618   4.253  1.00  0.00      RA0  C
ATOM    129  CD1 PHE A  14       1.707   2.770   5.062  1.00  0.00      RA0  C
ATOM    130  CD2 PHE A  14       0.705   0.885   3.838  1.00  0.00      RA0  C
ATOM    131  CE1 PHE A  14       0.422   3.204   5.443  1.00  0.00      RA0  C
ATOM    132  CE2 PHE A  14      -0.579   1.317   4.221  1.00  0.00      RA0  C
ATOM    133  CZ  PHE A  14      -0.708   2.477   5.013  1.00  0.00      RA0  C
ATOM    134  C   PHE A  14       2.959   3.070   2.088  1.00  0.00      RA0  C
ATOM    135  O   PHE A  14       1.952   2.758   1.494  1.00  0.00      RA0  O
ATOM    136  N   PHE A  15       3.292   4.317   2.279  1.00  0.00      RA0  N
ATOM    137  H   PHE A  15       4.131   4.547   2.762  1.00  0.00      RA0  H
ATOM    138  CA  PHE A  15       2.425   5.362   1.690  1.00  0.00      RA0  C
ATOM    139  CB  PHE A  15       2.669   6.757   2.256  1.00  0.00      RA0  C
ATOM    140  CG  PHE A  15       1.657   7.688   1.636  1.00  0.00      RA0  C
ATOM    141  CD1 PHE A  15       0.301   7.470   1.848  1.00  0.00      RA0  C
ATOM    142  CD2 PHE A  15       2.075   8.746   0.838  1.00  0.00      RA0  C
ATOM    143  CE1 PHE A  15      -0.640   8.297   1.246  1.00  0.00      RA0  C
ATOM    144  CE2 PHE A  15       1.134   9.574   0.236  1.00  0.00      RA0  C
ATOM    145  CZ  PHE A  15      -0.223   9.345   0.434  1.00  0.00      RA0  C
ATOM    146  C   PHE A  15       2.655   5.334   0.211  1.00  0.00      RA0  C
ATOM    147  O   PHE A  15       1.763   5.565  -0.587  1.00  0.00      RA0  O
ATOM    148  N   LEU A  16       3.876   5.037  -0.123  1.00  0.00      RA0  N
ATOM    149  H   LEU A  16       4.570   4.862   0.578  1.00  0.00      RA0  H
ATOM    150  CA  LEU A  16       4.260   4.964  -1.529  1.00  0.00      RA0  C
ATOM    151  CB  LEU A  16       5.776   4.815  -1.647  1.00  0.00      RA0  C
ATOM    152  CG  LEU A  16       6.547   6.025  -1.125  1.00  0.00      RA0  C
ATOM    153  CD1 LEU A  16       8.039   5.725  -0.967  1.00  0.00      RA0  C
ATOM    154  CD2 LEU A  16       6.294   7.258  -1.992  1.00  0.00      RA0  C
ATOM    155  C   LEU A  16       3.602   3.745  -2.127  1.00  0.00      RA0  C
ATOM    156  O   LEU A  16       3.412   3.642  -3.322  1.00  0.00      RA0  O
ATOM    157  N   PHE A  17       3.265   2.836  -1.251  1.00  0.00      RA0  N
ATOM    158  H   PHE A  17       3.411   2.955  -0.273  1.00  0.00      RA0  H
ATOM    159  CA  PHE A  17       2.612   1.585  -1.676  1.00  0.00      RA0  C
ATOM    160  CB  PHE A  17       3.001   0.520  -0.647  1.00  0.00      RA0  C
ATOM    161  CG  PHE A  17       2.360  -0.831  -0.859  1.00  0.00      RA0  C
ATOM    162  CD1 PHE A  17       1.150  -1.134  -0.245  1.00  0.00      RA0  C
ATOM    163  CD2 PHE A  17       3.007  -1.792  -1.625  1.00  0.00      RA0  C
ATOM    164  CE1 PHE A  17       0.616  -2.413  -0.353  1.00  0.00      RA0  C
ATOM    165  CE2 PHE A  17       2.478  -3.073  -1.726  1.00  0.00      RA0  C
ATOM    166  CZ  PHE A  17       1.296  -3.391  -1.068  1.00  0.00      RA0  C
ATOM    167  C   PHE A  17       1.115   1.791  -1.778  1.00  0.00      RA0  C
ATOM    168  O   PHE A  17       0.472   1.278  -2.663  1.00  0.00      RA0  O
ATOM    169  N   CYS A  18       0.575   2.529  -0.853  1.00  0.00      RA0  N
ATOM    170  H   CYS A  18       1.121   2.929  -0.124  1.00  0.00      RA0  H
ATOM    171  CA  CYS A  18      -0.875   2.775  -0.893  1.00  0.00      RA0  C
ATOM    172  CB  CYS A  18      -1.149   3.817   0.197  1.00  0.00      RA0  C
ATOM    173  SG  CYS A  18      -2.849   4.424   0.324  1.00  0.00      RA0  S
ATOM    174  C   CYS A  18      -1.304   3.212  -2.287  1.00  0.00      RA0  C
ATOM    175  O   CYS A  18      -2.051   2.528  -2.950  1.00  0.00      RA0  O
ATOM    176  N   SER A  19      -0.787   4.324  -2.717  1.00  0.00      RA0  N
ATOM    177  H   SER A  19      -0.144   4.847  -2.160  1.00  0.00      RA0  H
ATOM    178  CA  SER A  19      -1.147   4.833  -4.058  1.00  0.00      RA0  C
ATOM    179  CB  SER A  19      -0.203   6.008  -4.198  1.00  0.00      RA0  C
ATOM    180  OG  SER A  19      -0.150   6.578  -2.875  1.00  0.00      RA0  O
ATOM    181  HG  SER A  19       0.772   6.696  -2.663  1.00  0.00      RA0  H
ATOM    182  C   SER A  19      -1.122   3.725  -5.106  1.00  0.00      RA0  C
ATOM    183  O   SER A  19      -1.869   3.759  -6.063  1.00  0.00      RA0  O
ATOM    184  N   GLU A  20      -0.268   2.762  -4.908  1.00  0.00      RA0  N
ATOM    185  H   GLU A  20       0.241   2.657  -4.057  1.00  0.00      RA0  H
ATOM    186  CA  GLU A  20      -0.185   1.651  -5.887  1.00  0.00      RA0  C
ATOM    187  CB  GLU A  20       1.239   1.060  -5.929  1.00  0.00      RA0  C
ATOM    188  CG  GLU A  20       1.424  -0.457  -6.109  1.00  0.00      RA0  C
ATOM    189  CD  GLU A  20       0.668  -1.024  -7.300  1.00  0.00      RA0  C
ATOM    190  OE1 GLU A  20       0.488  -0.345  -8.308  1.00  0.00      RA0  O
ATOM    191  OE2 GLU A  20       0.169  -2.142  -7.202  1.00  0.00      RA0  O
ATOM    192  C   GLU A  20      -1.310   0.630  -5.683  1.00  0.00      RA0  C
ATOM    193  O   GLU A  20      -1.990   0.267  -6.622  1.00  0.00      RA0  O
ATOM    194  N   TYR A  21      -1.485   0.174  -4.463  1.00  0.00      RA0  N
ATOM    195  H   TYR A  21      -0.967   0.576  -3.706  1.00  0.00      RA0  H
ATOM    196  CA  TYR A  21      -2.558  -0.823  -4.190  1.00  0.00      RA0  C
ATOM    197  CB  TYR A  21      -2.083  -1.943  -3.267  1.00  0.00      RA0  C
ATOM    198  CG  TYR A  21      -1.387  -3.019  -4.060  1.00  0.00      RA0  C
ATOM    199  CD1 TYR A  21      -0.001  -3.080  -4.098  1.00  0.00      RA0  C
ATOM    200  CE1 TYR A  21       0.634  -4.079  -4.827  1.00  0.00      RA0  C
ATOM    201  CD2 TYR A  21      -2.141  -3.958  -4.751  1.00  0.00      RA0  C
ATOM    202  CE2 TYR A  21      -1.510  -4.952  -5.488  1.00  0.00      RA0  C
ATOM    203  CZ  TYR A  21      -0.123  -5.009  -5.530  1.00  0.00      RA0  C
ATOM    204  OH  TYR A  21       0.501  -5.990  -6.272  1.00  0.00      RA0  O
ATOM    205  HH  TYR A  21       1.408  -5.740  -6.394  1.00  0.00      RA0  H
ATOM    206  C   TYR A  21      -3.860  -0.184  -3.730  1.00  0.00      RA0  C
ATOM    207  O   TYR A  21      -4.652  -0.821  -3.080  1.00  0.00      RA0  O
ATOM    208  N   ARG A  22      -4.064   1.048  -4.064  1.00  0.00      RA0  N
ATOM    209  H   ARG A  22      -3.340   1.570  -4.516  1.00  0.00      RA0  H
ATOM    210  CA  ARG A  22      -5.336   1.718  -3.634  1.00  0.00      RA0  C
ATOM    211  CB  ARG A  22      -5.048   3.212  -3.448  1.00  0.00      RA0  C
ATOM    212  CG  ARG A  22      -5.616   3.917  -2.225  1.00  0.00      RA0  C
ATOM    213  CD  ARG A  22      -5.160   5.377  -2.245  1.00  0.00      RA0  C
ATOM    214  NE  ARG A  22      -5.428   6.054  -0.979  1.00  0.00      RA0  N
ATOM    215  HE  ARG A  22      -6.295   5.818  -0.530  1.00  0.00      RA0  H
ATOM    216  CZ  ARG A  22      -4.502   6.949  -0.515  1.00  0.00      RA0  C
ATOM    217  NH1 ARG A  22      -3.370   7.169  -1.228  1.00  0.00      RA0  N
ATOM    218 HH11 ARG A  22      -3.182   6.684  -2.088  1.00  0.00      RA0  H
ATOM    219 HH12 ARG A  22      -2.657   7.815  -0.941  1.00  0.00      RA0  H
ATOM    220  NH2 ARG A  22      -4.732   7.596   0.652  1.00  0.00      RA0  N
ATOM    221 HH21 ARG A  22      -5.565   7.429   1.188  1.00  0.00      RA0  H
ATOM    222 HH22 ARG A  22      -4.088   8.264   1.036  1.00  0.00      RA0  H
ATOM    223  C   ARG A  22      -6.486   1.537  -4.655  1.00  0.00      RA0  C
ATOM    224  O   ARG A  22      -7.627   1.415  -4.262  1.00  0.00      RA0  O
ATOM    225  N   PRO A  23      -6.174   1.514  -5.958  1.00  0.00      RA0  N
ATOM    226  CD  PRO A  23      -4.920   1.872  -6.656  1.00  0.00      RA0  C
ATOM    227  CA  PRO A  23      -7.211   1.350  -6.976  1.00  0.00      RA0  C
ATOM    228  CB  PRO A  23      -6.620   1.943  -8.258  1.00  0.00      RA0  C
ATOM    229  CG  PRO A  23      -5.136   1.660  -8.144  1.00  0.00      RA0  C
ATOM    230  C   PRO A  23      -7.618  -0.120  -7.120  1.00  0.00      RA0  C
ATOM    231  O   PRO A  23      -8.759  -0.427  -7.404  1.00  0.00      RA0  O
ATOM    232  N   LYS A  24      -6.669  -0.996  -6.922  1.00  0.00      RA0  N
ATOM    233  H   LYS A  24      -5.771  -0.679  -6.628  1.00  0.00      RA0  H
ATOM    234  CA  LYS A  24      -6.971  -2.426  -7.041  1.00  0.00      RA0  C
ATOM    235  CB  LYS A  24      -5.710  -3.271  -6.777  1.00  0.00      RA0  C
ATOM    236  CG  LYS A  24      -4.341  -2.734  -7.257  1.00  0.00      RA0  C
ATOM    237  CD  LYS A  24      -4.206  -2.368  -8.742  1.00  0.00      RA0  C
ATOM    238  CE  LYS A  24      -2.758  -2.285  -9.270  1.00  0.00      RA0  C
ATOM    239  NZ  LYS A  24      -1.885  -1.438  -8.447  1.00  0.00      RA0  N
ATOM    240  HZ1 LYS A  24      -2.246  -0.511  -8.149  1.00  0.00      RA0  H
ATOM    241  HZ2 LYS A  24      -1.564  -1.913  -7.577  1.00  0.00      RA0  H
ATOM    242  HZ3 LYS A  24      -0.948  -1.254  -8.878  1.00  0.00      RA0  H
ATOM    243  C   LYS A  24      -8.087  -2.797  -6.094  1.00  0.00      RA0  C
ATOM    244  O   LYS A  24      -9.107  -3.314  -6.501  1.00  0.00      RA0  O
ATOM    245  N   ILE A  25      -7.879  -2.529  -4.842  1.00  0.00      RA0  N
ATOM    246  H   ILE A  25      -7.041  -2.071  -4.554  1.00  0.00      RA0  H
ATOM    247  CA  ILE A  25      -8.917  -2.858  -3.853  1.00  0.00      RA0  C
ATOM    248  CB  ILE A  25      -8.298  -2.904  -2.442  1.00  0.00      RA0  C
ATOM    249  CG2 ILE A  25      -7.272  -4.038  -2.437  1.00  0.00      RA0  C
ATOM    250  CG1 ILE A  25      -7.633  -1.603  -1.968  1.00  0.00      RA0  C
ATOM    251  CD1 ILE A  25      -7.061  -1.670  -0.553  1.00  0.00      RA0  C
ATOM    252  C   ILE A  25     -10.109  -1.900  -4.018  1.00  0.00      RA0  C
ATOM    253  O   ILE A  25     -11.216  -2.323  -4.285  1.00  0.00      RA0  O
ATOM    254  N   LYS A  26      -9.851  -0.623  -3.868  1.00  0.00      RA0  N
ATOM    255  H   LYS A  26      -8.919  -0.278  -3.761  1.00  0.00      RA0  H
ATOM    256  CA  LYS A  26     -10.943   0.358  -4.011  1.00  0.00      RA0  C
ATOM    257  CB  LYS A  26     -10.555   1.817  -3.756  1.00  0.00      RA0  C
ATOM    258  CG  LYS A  26     -11.791   2.620  -3.343  1.00  0.00      RA0  C
ATOM    259  CD  LYS A  26     -11.567   4.097  -3.031  1.00  0.00      RA0  C
ATOM    260  CE  LYS A  26     -12.856   4.738  -2.501  1.00  0.00      RA0  C
ATOM    261  NZ  LYS A  26     -13.916   4.682  -3.521  1.00  0.00      RA0  N
ATOM    262  HZ1 LYS A  26     -13.761   5.431  -4.225  1.00  0.00      RA0  H
ATOM    263  HZ2 LYS A  26     -13.897   3.757  -3.998  1.00  0.00      RA0  H
ATOM    264  HZ3 LYS A  26     -14.847   4.826  -3.074  1.00  0.00      RA0  H
ATOM    265  C   LYS A  26     -11.653   0.164  -5.339  1.00  0.00      RA0  C
ATOM    266  O   LYS A  26     -12.798   0.539  -5.497  1.00  0.00      RA0  O
ATOM    267  N   GLY A  27     -10.964  -0.427  -6.274  1.00  0.00      RA0  N
ATOM    268  H   GLY A  27     -10.063  -0.821  -6.121  1.00  0.00      RA0  H
ATOM    269  CA  GLY A  27     -11.590  -0.651  -7.594  1.00  0.00      RA0  C
ATOM    270  C   GLY A  27     -12.813  -1.527  -7.409  1.00  0.00      RA0  C
ATOM    271  O   GLY A  27     -13.923  -1.139  -7.716  1.00  0.00      RA0  O
ATOM    272  N   GLU A  28     -12.577  -2.702  -6.904  1.00  0.00      RA0  N
ATOM    273  H   GLU A  28     -11.659  -2.889  -6.550  1.00  0.00      RA0  H
ATOM    274  CA  GLU A  28     -13.674  -3.636  -6.675  1.00  0.00      RA0  C
ATOM    275  CB  GLU A  28     -13.057  -5.033  -6.383  1.00  0.00      RA0  C
ATOM    276  CG  GLU A  28     -11.759  -5.079  -5.507  1.00  0.00      RA0  C
ATOM    277  CD  GLU A  28     -11.896  -5.614  -4.068  1.00  0.00      RA0  C
ATOM    278  OE1 GLU A  28     -11.213  -5.136  -3.140  1.00  0.00      RA0  O
ATOM    279  OE2 GLU A  28     -12.644  -6.564  -3.875  1.00  0.00      RA0  O
ATOM    280  C   GLU A  28     -14.427  -3.248  -5.414  1.00  0.00      RA0  C
ATOM    281  O   GLU A  28     -15.401  -3.874  -5.047  1.00  0.00      RA0  O
ATOM    282  N   HIS A  29     -13.948  -2.205  -4.767  1.00  0.00      RA0  N
ATOM    283  H   HIS A  29     -13.087  -1.776  -5.030  1.00  0.00      RA0  H
ATOM    284  CA  HIS A  29     -14.601  -1.731  -3.519  1.00  0.00      RA0  C
ATOM    285  CB  HIS A  29     -13.775  -2.087  -2.289  1.00  0.00      RA0  C
ATOM    286  CG  HIS A  29     -13.915  -3.499  -1.770  1.00  0.00      RA0  C
ATOM    287  ND1 HIS A  29     -14.500  -4.538  -2.389  1.00  0.00      RA0  N
ATOM    288  HD1 HIS A  29     -14.875  -4.563  -3.300  1.00  0.00      RA0  H
ATOM    289  CD2 HIS A  29     -13.410  -3.949  -0.549  1.00  0.00      RA0  C
ATOM    290  NE2 HIS A  29     -13.681  -5.266  -0.425  1.00  0.00      RA0  N
ATOM    291  CE1 HIS A  29     -14.360  -5.628  -1.566  1.00  0.00      RA0  C
ATOM    292  C   HIS A  29     -14.727  -0.195  -3.506  1.00  0.00      RA0  C
ATOM    293  O   HIS A  29     -14.064   0.470  -2.735  1.00  0.00      RA0  O
ATOM    294  N   PRO A  30     -15.577   0.341  -4.368  1.00  0.00      RA0  N
ATOM    295  CD  PRO A  30     -16.452  -0.377  -5.292  1.00  0.00      RA0  C
ATOM    296  CA  PRO A  30     -15.773   1.790  -4.439  1.00  0.00      RA0  C
ATOM    297  CB  PRO A  30     -16.587   1.953  -5.724  1.00  0.00      RA0  C
ATOM    298  CG  PRO A  30     -17.421   0.679  -5.804  1.00  0.00      RA0  C
ATOM    299  C   PRO A  30     -16.497   2.320  -3.185  1.00  0.00      RA0  C
ATOM    300  O   PRO A  30     -17.231   3.286  -3.256  1.00  0.00      RA0  O
ATOM    301  N   GLY A  31     -16.272   1.683  -2.060  1.00  0.00      RA0  N
ATOM    302  H   GLY A  31     -15.705   0.875  -1.924  1.00  0.00      RA0  H
ATOM    303  CA  GLY A  31     -16.950   2.153  -0.806  1.00  0.00      RA0  C
ATOM    304  C   GLY A  31     -16.079   1.887   0.430  1.00  0.00      RA0  C
ATOM    305  O   GLY A  31     -16.591   1.733   1.521  1.00  0.00      RA0  O
ATOM    306  N   LEU A  32     -14.781   1.842   0.244  1.00  0.00      RA0  N
ATOM    307  H   LEU A  32     -14.371   1.992  -0.651  1.00  0.00      RA0  H
ATOM    308  CA  LEU A  32     -13.899   1.587   1.418  1.00  0.00      RA0  C
ATOM    309  CB  LEU A  32     -12.511   1.155   0.974  1.00  0.00      RA0  C
ATOM    310  CG  LEU A  32     -12.535  -0.285   0.504  1.00  0.00      RA0  C
ATOM    311  CD1 LEU A  32     -11.127  -0.836   0.264  1.00  0.00      RA0  C
ATOM    312  CD2 LEU A  32     -13.373  -1.127   1.465  1.00  0.00      RA0  C
ATOM    313  C   LEU A  32     -13.807   2.806   2.300  1.00  0.00      RA0  C
ATOM    314  O   LEU A  32     -13.897   3.929   1.842  1.00  0.00      RA0  O
ATOM    315  N   SER A  33     -13.627   2.556   3.562  1.00  0.00      RA0  N
ATOM    316  H   SER A  33     -13.510   1.623   3.907  1.00  0.00      RA0  H
ATOM    317  CA  SER A  33     -13.514   3.657   4.525  1.00  0.00      RA0  C
ATOM    318  CB  SER A  33     -14.224   3.073   5.722  1.00  0.00      RA0  C
ATOM    319  OG  SER A  33     -14.874   1.905   5.206  1.00  0.00      RA0  O
ATOM    320  HG  SER A  33     -15.601   2.201   4.667  1.00  0.00      RA0  H
ATOM    321  C   SER A  33     -12.042   3.973   4.688  1.00  0.00      RA0  C
ATOM    322  O   SER A  33     -11.220   3.082   4.615  1.00  0.00      RA0  O
ATOM    323  N   ILE A  34     -11.714   5.212   4.893  1.00  0.00      RA0  N
ATOM    324  H   ILE A  34     -12.421   5.917   4.885  1.00  0.00      RA0  H
ATOM    325  CA  ILE A  34     -10.278   5.553   5.055  1.00  0.00      RA0  C
ATOM    326  CB  ILE A  34     -10.141   6.996   5.561  1.00  0.00      RA0  C
ATOM    327  CG2 ILE A  34      -8.684   7.408   5.784  1.00  0.00      RA0  C
ATOM    328  CG1 ILE A  34     -10.836   7.955   4.592  1.00  0.00      RA0  C
ATOM    329  CD1 ILE A  34     -10.190   7.949   3.205  1.00  0.00      RA0  C
ATOM    330  C   ILE A  34      -9.590   4.564   5.970  1.00  0.00      RA0  C
ATOM    331  O   ILE A  34      -8.403   4.333   5.867  1.00  0.00      RA0  O
ATOM    332  N   GLY A  35     -10.346   3.999   6.851  1.00  0.00      RA0  N
ATOM    333  H   GLY A  35     -11.317   4.207   6.910  1.00  0.00      RA0  H
ATOM    334  CA  GLY A  35      -9.753   3.020   7.779  1.00  0.00      RA0  C
ATOM    335  C   GLY A  35      -9.440   1.732   7.013  1.00  0.00      RA0  C
ATOM    336  O   GLY A  35      -8.336   1.243   7.047  1.00  0.00      RA0  O
ATOM    337  N   ASP A  36     -10.427   1.237   6.303  1.00  0.00      RA0  N
ATOM    338  H   ASP A  36     -11.275   1.750   6.208  1.00  0.00      RA0  H
ATOM    339  CA  ASP A  36     -10.231  -0.012   5.519  1.00  0.00      RA0  C
ATOM    340  CB  ASP A  36     -11.503  -0.606   4.911  1.00  0.00      RA0  C
ATOM    341  CG  ASP A  36     -11.192  -2.049   4.527  1.00  0.00      RA0  C
ATOM    342  OD1 ASP A  36     -11.075  -2.340   3.339  1.00  0.00      RA0  O
ATOM    343  OD2 ASP A  36     -11.020  -2.868   5.426  1.00  0.00      RA0  O
ATOM    344  C   ASP A  36      -9.148   0.142   4.486  1.00  0.00      RA0  C
ATOM    345  O   ASP A  36      -8.284  -0.702   4.349  1.00  0.00      RA0  O
ATOM    346  N   VAL A  37      -9.212   1.214   3.778  1.00  0.00      RA0  N
ATOM    347  H   VAL A  37      -9.990   1.813   3.951  1.00  0.00      RA0  H
ATOM    348  CA  VAL A  37      -8.202   1.453   2.741  1.00  0.00      RA0  C
ATOM    349  CB  VAL A  37      -8.335   2.868   2.144  1.00  0.00      RA0  C
ATOM    350  CG1 VAL A  37      -7.403   3.067   0.950  1.00  0.00      RA0  C
ATOM    351  CG2 VAL A  37      -9.766   3.216   1.756  1.00  0.00      RA0  C
ATOM    352  C   VAL A  37      -6.815   1.284   3.307  1.00  0.00      RA0  C
ATOM    353  O   VAL A  37      -6.066   0.437   2.888  1.00  0.00      RA0  O
ATOM    354  N   ALA A  38      -6.526   2.069   4.271  1.00  0.00      RA0  N
ATOM    355  H   ALA A  38      -7.231   2.673   4.646  1.00  0.00      RA0  H
ATOM    356  CA  ALA A  38      -5.203   2.001   4.900  1.00  0.00      RA0  C
ATOM    357  CB  ALA A  38      -5.016   3.175   5.861  1.00  0.00      RA0  C
ATOM    358  C   ALA A  38      -4.962   0.686   5.661  1.00  0.00      RA0  C
ATOM    359  O   ALA A  38      -3.853   0.195   5.685  1.00  0.00      RA0  O
ATOM    360  N   LYS A  39      -5.989   0.132   6.265  1.00  0.00      RA0  N
ATOM    361  H   LYS A  39      -6.905   0.501   6.115  1.00  0.00      RA0  H
ATOM    362  CA  LYS A  39      -5.776  -1.144   7.007  1.00  0.00      RA0  C
ATOM    363  CB  LYS A  39      -7.042  -1.505   7.786  1.00  0.00      RA0  C
ATOM    364  CG  LYS A  39      -6.988  -1.155   9.275  1.00  0.00      RA0  C
ATOM    365  CD  LYS A  39      -6.784   0.327   9.596  1.00  0.00      RA0  C
ATOM    366  CE  LYS A  39      -6.544   0.594  11.083  1.00  0.00      RA0  C
ATOM    367  NZ  LYS A  39      -5.288  -0.048  11.494  1.00  0.00      RA0  N
ATOM    368  HZ1 LYS A  39      -4.511   0.284  10.889  1.00  0.00      RA0  H
ATOM    369  HZ2 LYS A  39      -5.077   0.169  12.487  1.00  0.00      RA0  H
ATOM    370  HZ3 LYS A  39      -5.382  -1.080  11.391  1.00  0.00      RA0  H
ATOM    371  C   LYS A  39      -5.359  -2.265   6.058  1.00  0.00      RA0  C
ATOM    372  O   LYS A  39      -4.272  -2.801   6.162  1.00  0.00      RA0  O
ATOM    373  N   LYS A  40      -6.229  -2.597   5.160  1.00  0.00      RA0  N
ATOM    374  H   LYS A  40      -7.092  -2.089   5.073  1.00  0.00      RA0  H
ATOM    375  CA  LYS A  40      -5.910  -3.673   4.204  1.00  0.00      RA0  C
ATOM    376  CB  LYS A  40      -7.142  -3.689   3.239  1.00  0.00      RA0  C
ATOM    377  CG  LYS A  40      -7.481  -4.763   2.167  1.00  0.00      RA0  C
ATOM    378  CD  LYS A  40      -8.832  -4.481   1.424  1.00  0.00      RA0  C
ATOM    379  CE  LYS A  40      -9.287  -5.468   0.306  1.00  0.00      RA0  C
ATOM    380  NZ  LYS A  40     -10.512  -5.041  -0.425  1.00  0.00      RA0  N
ATOM    381  HZ1 LYS A  40     -11.380  -5.321   0.078  1.00  0.00      RA0  H
ATOM    382  HZ2 LYS A  40     -10.536  -4.012  -0.538  1.00  0.00      RA0  H
ATOM    383  HZ3 LYS A  40     -10.599  -5.440  -1.396  1.00  0.00      RA0  H
ATOM    384  C   LYS A  40      -4.590  -3.388   3.512  1.00  0.00      RA0  C
ATOM    385  O   LYS A  40      -3.782  -4.271   3.322  1.00  0.00      RA0  O
ATOM    386  N   LEU A  41      -4.391  -2.162   3.129  1.00  0.00      RA0  N
ATOM    387  H   LEU A  41      -5.101  -1.463   3.251  1.00  0.00      RA0  H
ATOM    388  CA  LEU A  41      -3.119  -1.841   2.456  1.00  0.00      RA0  C
ATOM    389  CB  LEU A  41      -3.079  -0.351   2.147  1.00  0.00      RA0  C
ATOM    390  CG  LEU A  41      -3.576  -0.077   0.737  1.00  0.00      RA0  C
ATOM    391  CD1 LEU A  41      -4.109   1.335   0.540  1.00  0.00      RA0  C
ATOM    392  CD2 LEU A  41      -2.462  -0.382  -0.245  1.00  0.00      RA0  C
ATOM    393  C   LEU A  41      -1.988  -2.211   3.365  1.00  0.00      RA0  C
ATOM    394  O   LEU A  41      -0.937  -2.638   2.932  1.00  0.00      RA0  O
ATOM    395  N   GLY A  42      -2.230  -2.036   4.622  1.00  0.00      RA0  N
ATOM    396  H   GLY A  42      -3.092  -1.635   4.935  1.00  0.00      RA0  H
ATOM    397  CA  GLY A  42      -1.203  -2.363   5.601  1.00  0.00      RA0  C
ATOM    398  C   GLY A  42      -0.978  -3.878   5.624  1.00  0.00      RA0  C
ATOM    399  O   GLY A  42       0.127  -4.343   5.812  1.00  0.00      RA0  O
ATOM    400  N   GLU A  43      -2.048  -4.622   5.432  1.00  0.00      RA0  N
ATOM    401  H   GLU A  43      -2.929  -4.168   5.295  1.00  0.00      RA0  H
ATOM    402  CA  GLU A  43      -1.926  -6.087   5.436  1.00  0.00      RA0  C
ATOM    403  CB  GLU A  43      -3.198  -6.837   5.797  1.00  0.00      RA0  C
ATOM    404  CG  GLU A  43      -3.627  -6.470   7.229  1.00  0.00      RA0  C
ATOM    405  CD  GLU A  43      -2.533  -6.612   8.295  1.00  0.00      RA0  C
ATOM    406  OE1 GLU A  43      -1.878  -7.647   8.386  1.00  0.00      RA0  O
ATOM    407  OE2 GLU A  43      -2.325  -5.683   9.075  1.00  0.00      RA0  O
ATOM    408  C   GLU A  43      -1.137  -6.546   4.220  1.00  0.00      RA0  C
ATOM    409  O   GLU A  43      -0.136  -7.220   4.349  1.00  0.00      RA0  O
ATOM    410  N   MET A  44      -1.601  -6.176   3.054  1.00  0.00      RA0  N
ATOM    411  H   MET A  44      -2.411  -5.587   3.033  1.00  0.00      RA0  H
ATOM    412  CA  MET A  44      -0.875  -6.590   1.834  1.00  0.00      RA0  C
ATOM    413  CB  MET A  44      -1.542  -6.001   0.593  1.00  0.00      RA0  C
ATOM    414  CG  MET A  44      -2.952  -6.554   0.384  1.00  0.00      RA0  C
ATOM    415  SD  MET A  44      -3.774  -5.841  -1.048  1.00  0.00      RA0  S
ATOM    416  CE  MET A  44      -3.795  -4.135  -0.482  1.00  0.00      RA0  C
ATOM    417  C   MET A  44       0.563  -6.143   1.942  1.00  0.00      RA0  C
ATOM    418  O   MET A  44       1.477  -6.878   1.628  1.00  0.00      RA0  O
ATOM    419  N   TRP A  45       0.732  -4.944   2.390  1.00  0.00      RA0  N
ATOM    420  H   TRP A  45      -0.044  -4.357   2.630  1.00  0.00      RA0  H
ATOM    421  CA  TRP A  45       2.090  -4.412   2.539  1.00  0.00      RA0  C
ATOM    422  CB  TRP A  45       2.066  -2.954   3.031  1.00  0.00      RA0  C
ATOM    423  CG  TRP A  45       3.403  -2.458   3.544  1.00  0.00      RA0  C
ATOM    424  CD2 TRP A  45       4.556  -2.010   2.800  1.00  0.00      RA0  C
ATOM    425  CE2 TRP A  45       5.551  -1.613   3.758  1.00  0.00      RA0  C
ATOM    426  CE3 TRP A  45       4.830  -1.901   1.420  1.00  0.00      RA0  C
ATOM    427  CD1 TRP A  45       3.760  -2.314   4.894  1.00  0.00      RA0  C
ATOM    428  NE1 TRP A  45       5.018  -1.820   5.028  1.00  0.00      RA0  N
ATOM    429  HE1 TRP A  45       5.453  -1.631   5.887  1.00  0.00      RA0  H
ATOM    430  CZ2 TRP A  45       6.792  -1.109   3.315  1.00  0.00      RA0  C
ATOM    431  CZ3 TRP A  45       6.076  -1.397   0.990  1.00  0.00      RA0  C
ATOM    432  CH2 TRP A  45       7.050  -1.001   1.932  1.00  0.00      RA0  C
ATOM    433  C   TRP A  45       2.859  -5.305   3.471  1.00  0.00      RA0  C
ATOM    434  O   TRP A  45       3.862  -5.882   3.111  1.00  0.00      RA0  O
ATOM    435  N   ASN A  46       2.370  -5.399   4.661  1.00  0.00      RA0  N
ATOM    436  H   ASN A  46       1.538  -4.893   4.868  1.00  0.00      RA0  H
ATOM    437  CA  ASN A  46       3.043  -6.255   5.664  1.00  0.00      RA0  C
ATOM    438  CB  ASN A  46       2.249  -6.432   6.954  1.00  0.00      RA0  C
ATOM    439  CG  ASN A  46       2.047  -5.117   7.680  1.00  0.00      RA0  C
ATOM    440  OD1 ASN A  46       1.046  -4.942   8.363  1.00  0.00      RA0  O
ATOM    441  ND2 ASN A  46       3.012  -4.204   7.539  1.00  0.00      RA0  N
ATOM    442 HD21 ASN A  46       3.889  -4.324   7.085  1.00  0.00      RA0  H
ATOM    443 HD22 ASN A  46       2.823  -3.292   7.919  1.00  0.00      RA0  H
ATOM    444  C   ASN A  46       3.350  -7.626   5.058  1.00  0.00      RA0  C
ATOM    445  O   ASN A  46       4.392  -8.201   5.299  1.00  0.00      RA0  O
ATOM    446  N   ASN A  47       2.424  -8.118   4.274  1.00  0.00      RA0  N
ATOM    447  H   ASN A  47       1.645  -7.558   3.999  1.00  0.00      RA0  H
ATOM    448  CA  ASN A  47       2.623  -9.441   3.639  1.00  0.00      RA0  C
ATOM    449  CB  ASN A  47       1.303 -10.061   3.174  1.00  0.00      RA0  C
ATOM    450  CG  ASN A  47       0.645 -10.813   4.311  1.00  0.00      RA0  C
ATOM    451  OD1 ASN A  47       0.764 -12.020   4.459  1.00  0.00      RA0  O
ATOM    452  ND2 ASN A  47      -0.091 -10.042   5.118  1.00  0.00      RA0  N
ATOM    453 HD21 ASN A  47      -0.158  -9.054   4.973  1.00  0.00      RA0  H
ATOM    454 HD22 ASN A  47      -0.583 -10.473   5.871  1.00  0.00      RA0  H
ATOM    455  C   ASN A  47       3.569  -9.357   2.441  1.00  0.00      RA0  C
ATOM    456  O   ASN A  47       4.149 -10.348   2.041  1.00  0.00      RA0  O
ATOM    457  N   THR A  48       3.705  -8.186   1.884  1.00  0.00      RA0  N
ATOM    458  H   THR A  48       3.195  -7.386   2.185  1.00  0.00      RA0  H
ATOM    459  CA  THR A  48       4.609  -8.044   0.717  1.00  0.00      RA0  C
ATOM    460  CB  THR A  48       4.686  -6.616   0.180  1.00  0.00      RA0  C
ATOM    461  OG1 THR A  48       3.494  -5.909   0.485  1.00  0.00      RA0  O
ATOM    462  HG1 THR A  48       2.777  -6.523   0.343  1.00  0.00      RA0  H
ATOM    463  CG2 THR A  48       4.932  -6.573  -1.322  1.00  0.00      RA0  C
ATOM    464  C   THR A  48       5.996  -8.582   1.043  1.00  0.00      RA0  C
ATOM    465  O   THR A  48       6.610  -8.178   2.011  1.00  0.00      RA0  O
ATOM    466  N   ALA A  49       6.467  -9.486   0.230  1.00  0.00      RA0  N
ATOM    467  H   ALA A  49       6.063  -9.653  -0.675  1.00  0.00      RA0  H
ATOM    468  CA  ALA A  49       7.808 -10.058   0.479  1.00  0.00      RA0  C
ATOM    469  CB  ALA A  49       8.258 -11.059  -0.587  1.00  0.00      RA0  C
ATOM    470  C   ALA A  49       8.844  -8.953   0.668  1.00  0.00      RA0  C
ATOM    471  O   ALA A  49       8.831  -7.964  -0.032  1.00  0.00      RA0  O
ATOM    472  N   ALA A  50       9.720  -9.137   1.616  1.00  0.00      RA0  N
ATOM    473  H   ALA A  50       9.750 -10.016   2.088  1.00  0.00      RA0  H
ATOM    474  CA  ALA A  50      10.752  -8.107   1.853  1.00  0.00      RA0  C
ATOM    475  CB  ALA A  50      11.791  -8.604   2.858  1.00  0.00      RA0  C
ATOM    476  C   ALA A  50      11.456  -7.744   0.551  1.00  0.00      RA0  C
ATOM    477  O   ALA A  50      11.744  -6.593   0.295  1.00  0.00      RA0  O
ATOM    478  N   ASP A  51      11.719  -8.742  -0.251  1.00  0.00      RA0  N
ATOM    479  H   ASP A  51      11.595  -9.705  -0.003  1.00  0.00      RA0  H
ATOM    480  CA  ASP A  51      12.400  -8.488  -1.536  1.00  0.00      RA0  C
ATOM    481  CB  ASP A  51      12.838  -9.832  -2.106  1.00  0.00      RA0  C
ATOM    482  CG  ASP A  51      13.545 -10.571  -0.985  1.00  0.00      RA0  C
ATOM    483  OD1 ASP A  51      12.888 -11.336  -0.275  1.00  0.00      RA0  O
ATOM    484  OD2 ASP A  51      14.737 -10.342  -0.793  1.00  0.00      RA0  O
ATOM    485  C   ASP A  51      11.513  -7.672  -2.484  1.00  0.00      RA0  C
ATOM    486  O   ASP A  51      12.003  -7.028  -3.390  1.00  0.00      RA0  O
ATOM    487  N   ASP A  52      10.221  -7.716  -2.255  1.00  0.00      RA0  N
ATOM    488  H   ASP A  52       9.819  -8.351  -1.600  1.00  0.00      RA0  H
ATOM    489  CA  ASP A  52       9.285  -6.946  -3.137  1.00  0.00      RA0  C
ATOM    490  CB  ASP A  52       7.831  -7.428  -3.190  1.00  0.00      RA0  C
ATOM    491  CG  ASP A  52       7.603  -8.919  -3.170  1.00  0.00      RA0  C
ATOM    492  OD1 ASP A  52       8.466  -9.669  -3.615  1.00  0.00      RA0  O
ATOM    493  OD2 ASP A  52       6.540  -9.321  -2.692  1.00  0.00      RA0  O
ATOM    494  C   ASP A  52       9.127  -5.505  -2.651  1.00  0.00      RA0  C
ATOM    495  O   ASP A  52       8.594  -4.669  -3.351  1.00  0.00      RA0  O
ATOM    496  N   LYS A  53       9.571  -5.255  -1.456  1.00  0.00      RA0  N
ATOM    497  H   LYS A  53      10.059  -5.965  -0.943  1.00  0.00      RA0  H
ATOM    498  CA  LYS A  53       9.462  -3.878  -0.896  1.00  0.00      RA0  C
ATOM    499  CB  LYS A  53       9.479  -3.943   0.636  1.00  0.00      RA0  C
ATOM    500  CG  LYS A  53       8.229  -4.555   1.287  1.00  0.00      RA0  C
ATOM    501  CD  LYS A  53       8.418  -4.688   2.805  1.00  0.00      RA0  C
ATOM    502  CE  LYS A  53       7.145  -4.879   3.644  1.00  0.00      RA0  C
ATOM    503  NZ  LYS A  53       6.403  -6.079   3.252  1.00  0.00      RA0  N
ATOM    504  HZ1 LYS A  53       6.978  -6.688   2.633  1.00  0.00      RA0  H
ATOM    505  HZ2 LYS A  53       6.115  -6.663   4.062  1.00  0.00      RA0  H
ATOM    506  HZ3 LYS A  53       5.526  -5.837   2.741  1.00  0.00      RA0  H
ATOM    507  C   LYS A  53      10.606  -3.009  -1.410  1.00  0.00      RA0  C
ATOM    508  O   LYS A  53      10.602  -1.803  -1.256  1.00  0.00      RA0  O
ATOM    509  N   GLN A  54      11.555  -3.652  -2.007  1.00  0.00      RA0  N
ATOM    510  H   GLN A  54      11.575  -4.651  -2.000  1.00  0.00      RA0  H
ATOM    511  CA  GLN A  54      12.726  -2.940  -2.552  1.00  0.00      RA0  C
ATOM    512  CB  GLN A  54      13.771  -3.883  -3.160  1.00  0.00      RA0  C
ATOM    513  CG  GLN A  54      14.871  -4.218  -2.141  1.00  0.00      RA0  C
ATOM    514  CD  GLN A  54      14.304  -4.915  -0.915  1.00  0.00      RA0  C
ATOM    515  OE1 GLN A  54      13.675  -4.328  -0.042  1.00  0.00      RA0  O
ATOM    516  NE2 GLN A  54      14.571  -6.231  -0.899  1.00  0.00      RA0  N
ATOM    517 HE21 GLN A  54      15.096  -6.689  -1.615  1.00  0.00      RA0  H
ATOM    518 HE22 GLN A  54      14.217  -6.810  -0.163  1.00  0.00      RA0  H
ATOM    519  C   GLN A  54      12.354  -1.652  -3.366  1.00  0.00      RA0  C
ATOM    520  O   GLN A  54      12.780  -0.581  -3.028  1.00  0.00      RA0  O
ATOM    521  N   PRO A  55      11.566  -1.777  -4.419  1.00  0.00      RA0  N
ATOM    522  CD  PRO A  55      10.975  -2.993  -4.985  1.00  0.00      RA0  C
ATOM    523  CA  PRO A  55      11.197  -0.603  -5.207  1.00  0.00      RA0  C
ATOM    524  CB  PRO A  55      10.089  -1.122  -6.126  1.00  0.00      RA0  C
ATOM    525  CG  PRO A  55      10.448  -2.584  -6.352  1.00  0.00      RA0  C
ATOM    526  C   PRO A  55      10.744   0.567  -4.345  1.00  0.00      RA0  C
ATOM    527  O   PRO A  55      11.108   1.696  -4.587  1.00  0.00      RA0  O
ATOM    528  N   TYR A  56       9.971   0.275  -3.367  1.00  0.00      RA0  N
ATOM    529  H   TYR A  56       9.881  -0.675  -3.065  1.00  0.00      RA0  H
ATOM    530  CA  TYR A  56       9.483   1.364  -2.481  1.00  0.00      RA0  C
ATOM    531  CB  TYR A  56       8.337   0.868  -1.598  1.00  0.00      RA0  C
ATOM    532  CG  TYR A  56       7.316   0.141  -2.438  1.00  0.00      RA0  C
ATOM    533  CD1 TYR A  56       6.423   0.860  -3.222  1.00  0.00      RA0  C
ATOM    534  CE1 TYR A  56       5.493   0.185  -4.002  1.00  0.00      RA0  C
ATOM    535  CD2 TYR A  56       7.276  -1.249  -2.427  1.00  0.00      RA0  C
ATOM    536  CE2 TYR A  56       6.348  -1.924  -3.210  1.00  0.00      RA0  C
ATOM    537  CZ  TYR A  56       5.458  -1.205  -3.998  1.00  0.00      RA0  C
ATOM    538  OH  TYR A  56       4.535  -1.866  -4.778  1.00  0.00      RA0  O
ATOM    539  HH  TYR A  56       4.662  -2.803  -4.701  1.00  0.00      RA0  H
ATOM    540  C   TYR A  56      10.575   1.935  -1.596  1.00  0.00      RA0  C
ATOM    541  O   TYR A  56      10.882   3.109  -1.680  1.00  0.00      RA0  O
ATOM    542  N   GLU A  57      11.151   1.119  -0.763  1.00  0.00      RA0  N
ATOM    543  H   GLU A  57      11.009   0.127  -0.815  1.00  0.00      RA0  H
ATOM    544  CA  GLU A  57      12.221   1.653   0.115  1.00  0.00      RA0  C
ATOM    545  CB  GLU A  57      12.739   0.598   1.116  1.00  0.00      RA0  C
ATOM    546  CG  GLU A  57      13.442  -0.668   0.593  1.00  0.00      RA0  C
ATOM    547  CD  GLU A  57      14.803  -0.323   0.013  1.00  0.00      RA0  C
ATOM    548  OE1 GLU A  57      15.483   0.533   0.577  1.00  0.00      RA0  O
ATOM    549  OE2 GLU A  57      15.151  -0.853  -1.040  1.00  0.00      RA0  O
ATOM    550  C   GLU A  57      13.291   2.290  -0.739  1.00  0.00      RA0  C
ATOM    551  O   GLU A  57      13.811   3.345  -0.433  1.00  0.00      RA0  O
ATOM    552  N   LYS A  58      13.592   1.621  -1.795  1.00  0.00      RA0  N
ATOM    553  H   LYS A  58      13.380   0.643  -1.779  1.00  0.00      RA0  H
ATOM    554  CA  LYS A  58      14.617   2.128  -2.720  1.00  0.00      RA0  C
ATOM    555  CB  LYS A  58      15.414   1.245  -3.704  1.00  0.00      RA0  C
ATOM    556  CG  LYS A  58      16.637   1.994  -4.341  1.00  0.00      RA0  C
ATOM    557  CD  LYS A  58      17.646   2.780  -3.439  1.00  0.00      RA0  C
ATOM    558  CE  LYS A  58      18.557   3.821  -4.171  1.00  0.00      RA0  C
ATOM    559  NZ  LYS A  58      19.238   4.820  -3.302  1.00  0.00      RA0  N
ATOM    560  HZ1 LYS A  58      18.617   5.341  -2.659  1.00  0.00      RA0  H
ATOM    561  HZ2 LYS A  58      20.003   4.452  -2.701  1.00  0.00      RA0  H
ATOM    562  HZ3 LYS A  58      19.707   5.615  -3.805  1.00  0.00      RA0  H
ATOM    563  C   LYS A  58      14.212   3.499  -3.234  1.00  0.00      RA0  C
ATOM    564  O   LYS A  58      15.021   4.403  -3.303  1.00  0.00      RA0  O
ATOM    565  N   LYS A  59      12.957   3.637  -3.588  1.00  0.00      RA0  N
ATOM    566  H   LYS A  59      12.299   2.910  -3.364  1.00  0.00      RA0  H
ATOM    567  CA  LYS A  59      12.498   4.941  -4.090  1.00  0.00      RA0  C
ATOM    568  CB  LYS A  59      11.004   4.771  -4.388  1.00  0.00      RA0  C
ATOM    569  CG  LYS A  59      10.116   5.894  -4.923  1.00  0.00      RA0  C
ATOM    570  CD  LYS A  59       8.710   5.296  -5.102  1.00  0.00      RA0  C
ATOM    571  CE  LYS A  59       7.628   6.235  -5.643  1.00  0.00      RA0  C
ATOM    572  NZ  LYS A  59       6.360   5.494  -5.777  1.00  0.00      RA0  N
ATOM    573  HZ1 LYS A  59       6.059   5.113  -4.856  1.00  0.00      RA0  H
ATOM    574  HZ2 LYS A  59       5.618   6.126  -6.139  1.00  0.00      RA0  H
ATOM    575  HZ3 LYS A  59       6.478   4.702  -6.441  1.00  0.00      RA0  H
ATOM    576  C   LYS A  59      12.774   5.995  -3.053  1.00  0.00      RA0  C
ATOM    577  O   LYS A  59      13.380   7.004  -3.322  1.00  0.00      RA0  O
ATOM    578  N   ALA A  60      12.313   5.743  -1.875  1.00  0.00      RA0  N
ATOM    579  H   ALA A  60      11.891   4.857  -1.664  1.00  0.00      RA0  H
ATOM    580  CA  ALA A  60      12.536   6.714  -0.797  1.00  0.00      RA0  C
ATOM    581  CB  ALA A  60      12.061   6.154   0.545  1.00  0.00      RA0  C
ATOM    582  C   ALA A  60      14.028   7.063  -0.705  1.00  0.00      RA0  C
ATOM    583  O   ALA A  60      14.387   8.186  -0.446  1.00  0.00      RA0  O
ATOM    584  N   ALA A  61      14.861   6.084  -0.940  1.00  0.00      RA0  N
ATOM    585  H   ALA A  61      14.520   5.148  -1.060  1.00  0.00      RA0  H
ATOM    586  CA  ALA A  61      16.314   6.330  -0.873  1.00  0.00      RA0  C
ATOM    587  CB  ALA A  61      17.101   5.029  -0.793  1.00  0.00      RA0  C
ATOM    588  C   ALA A  61      16.776   7.262  -1.984  1.00  0.00      RA0  C
ATOM    589  O   ALA A  61      17.732   7.997  -1.820  1.00  0.00      RA0  O
ATOM    590  N   LYS A  62      16.098   7.222  -3.090  1.00  0.00      RA0  N
ATOM    591  H   LYS A  62      15.265   6.671  -3.122  1.00  0.00      RA0  H
ATOM    592  CA  LYS A  62      16.492   8.094  -4.200  1.00  0.00      RA0  C
ATOM    593  CB  LYS A  62      15.737   7.742  -5.479  1.00  0.00      RA0  C
ATOM    594  CG  LYS A  62      15.909   6.280  -5.877  1.00  0.00      RA0  C
ATOM    595  CD  LYS A  62      15.084   5.908  -7.109  1.00  0.00      RA0  C
ATOM    596  CE  LYS A  62      15.154   4.411  -7.407  1.00  0.00      RA0  C
ATOM    597  NZ  LYS A  62      14.585   3.668  -6.275  1.00  0.00      RA0  N
ATOM    598  HZ1 LYS A  62      14.978   4.032  -5.379  1.00  0.00      RA0  H
ATOM    599  HZ2 LYS A  62      13.551   3.780  -6.259  1.00  0.00      RA0  H
ATOM    600  HZ3 LYS A  62      14.811   2.657  -6.368  1.00  0.00      RA0  H
ATOM    601  C   LYS A  62      16.243   9.549  -3.844  1.00  0.00      RA0  C
ATOM    602  O   LYS A  62      17.141  10.364  -3.912  1.00  0.00      RA0  O
ATOM    603  N   LEU A  63      15.029   9.861  -3.468  1.00  0.00      RA0  N
ATOM    604  H   LEU A  63      14.357   9.134  -3.316  1.00  0.00      RA0  H
ATOM    605  CA  LEU A  63      14.737  11.259  -3.112  1.00  0.00      RA0  C
ATOM    606  CB  LEU A  63      13.229  11.522  -3.085  1.00  0.00      RA0  C
ATOM    607  CG  LEU A  63      12.485  10.872  -1.920  1.00  0.00      RA0  C
ATOM    608  CD1 LEU A  63      11.991  11.927  -0.930  1.00  0.00      RA0  C
ATOM    609  CD2 LEU A  63      11.357   9.956  -2.396  1.00  0.00      RA0  C
ATOM    610  C   LEU A  63      15.428  11.623  -1.802  1.00  0.00      RA0  C
ATOM    611  O   LEU A  63      15.567  12.785  -1.475  1.00  0.00      RA0  O
ATOM    612  N   LYS A  64      15.850  10.620  -1.059  1.00  0.00      RA0  N
ATOM    613  H   LYS A  64      15.702   9.665  -1.313  1.00  0.00      RA0  H
ATOM    614  CA  LYS A  64      16.535  10.918   0.226  1.00  0.00      RA0  C
ATOM    615  CB  LYS A  64      16.506   9.742   1.187  1.00  0.00      RA0  C
ATOM    616  CG  LYS A  64      16.785  10.261   2.586  1.00  0.00      RA0  C
ATOM    617  CD  LYS A  64      16.477   9.250   3.678  1.00  0.00      RA0  C
ATOM    618  CE  LYS A  64      16.989   9.788   5.006  1.00  0.00      RA0  C
ATOM    619  NZ  LYS A  64      18.452   9.852   4.941  1.00  0.00      RA0  N
ATOM    620  HZ1 LYS A  64      18.896   8.907   5.031  1.00  0.00      RA0  H
ATOM    621  HZ2 LYS A  64      18.795  10.304   4.077  1.00  0.00      RA0  H
ATOM    622  HZ3 LYS A  64      18.829  10.437   5.715  1.00  0.00      RA0  H
ATOM    623  C   LYS A  64      17.930  11.429  -0.073  1.00  0.00      RA0  C
ATOM    624  O   LYS A  64      18.362  12.427   0.469  1.00  0.00      RA0  O
ATOM    625  N   GLU A  65      18.628  10.726  -0.936  1.00  0.00      RA0  N
ATOM    626  H   GLU A  65      18.265   9.898  -1.374  1.00  0.00      RA0  H
ATOM    627  CA  GLU A  65      19.979  11.159  -1.280  1.00  0.00      RA0  C
ATOM    628  CB  GLU A  65      20.479  10.090  -2.302  1.00  0.00      RA0  C
ATOM    629  CG  GLU A  65      20.730   8.702  -1.636  1.00  0.00      RA0  C
ATOM    630  CD  GLU A  65      20.473   7.417  -2.472  1.00  0.00      RA0  C
ATOM    631  OE1 GLU A  65      19.969   7.444  -3.597  1.00  0.00      RA0  O
ATOM    632  OE2 GLU A  65      20.720   6.323  -1.961  1.00  0.00      RA0  O
ATOM    633  C   GLU A  65      19.908  12.596  -1.768  1.00  0.00      RA0  C
ATOM    634  O   GLU A  65      20.830  13.370  -1.607  1.00  0.00      RA0  O
ATOM    635  N   LYS A  66      18.786  12.914  -2.364  1.00  0.00      RA0  N
ATOM    636  H   LYS A  66      18.101  12.204  -2.523  1.00  0.00      RA0  H
ATOM    637  CA  LYS A  66      18.576  14.269  -2.882  1.00  0.00      RA0  C
ATOM    638  CB  LYS A  66      17.489  14.445  -3.948  1.00  0.00      RA0  C
ATOM    639  CG  LYS A  66      17.700  15.793  -4.673  1.00  0.00      RA0  C
ATOM    640  CD  LYS A  66      16.578  16.854  -4.655  1.00  0.00      RA0  C
ATOM    641  CE  LYS A  66      16.252  17.580  -3.334  1.00  0.00      RA0  C
ATOM    642  NZ  LYS A  66      17.391  18.337  -2.785  1.00  0.00      RA0  N
ATOM    643  HZ1 LYS A  66      17.797  19.092  -3.373  1.00  0.00      RA0  H
ATOM    644  HZ2 LYS A  66      17.123  18.832  -1.906  1.00  0.00      RA0  H
ATOM    645  HZ3 LYS A  66      18.175  17.729  -2.477  1.00  0.00      RA0  H
ATOM    646  C   LYS A  66      18.231  15.196  -1.739  1.00  0.00      RA0  C
ATOM    647  O   LYS A  66      18.631  16.336  -1.709  1.00  0.00      RA0  O
ATOM    648  N   TYR A  67      17.475  14.680  -0.825  1.00  0.00      RA0  N
ATOM    649  H   TYR A  67      17.197  13.721  -0.874  1.00  0.00      RA0  H
ATOM    650  CA  TYR A  67      17.075  15.493   0.344  1.00  0.00      RA0  C
ATOM    651  CB  TYR A  67      16.147  14.617   1.214  1.00  0.00      RA0  C
ATOM    652  CG  TYR A  67      15.654  15.276   2.481  1.00  0.00      RA0  C
ATOM    653  CD1 TYR A  67      14.618  16.226   2.415  1.00  0.00      RA0  C
ATOM    654  CE1 TYR A  67      14.161  16.815   3.606  1.00  0.00      RA0  C
ATOM    655  CD2 TYR A  67      16.241  14.899   3.704  1.00  0.00      RA0  C
ATOM    656  CE2 TYR A  67      15.801  15.502   4.891  1.00  0.00      RA0  C
ATOM    657  CZ  TYR A  67      14.765  16.452   4.825  1.00  0.00      RA0  C
ATOM    658  OH  TYR A  67      14.330  17.043   5.992  1.00  0.00      RA0  O
ATOM    659  HH  TYR A  67      15.082  17.177   6.558  1.00  0.00      RA0  H
ATOM    660  C   TYR A  67      18.305  16.054   1.031  1.00  0.00      RA0  C
ATOM    661  O   TYR A  67      18.751  17.132   0.693  1.00  0.00      RA0  O
ATOM    662  N   GLU A  68      18.860  15.273   1.949  1.00  0.00      RA0  N
ATOM    663  H   GLU A  68      18.515  14.337   2.009  1.00  0.00      RA0  H
ATOM    664  CA  GLU A  68      20.078  15.684   2.722  1.00  0.00      RA0  C
ATOM    665  CB  GLU A  68      20.621  14.491   3.533  1.00  0.00      RA0  C
ATOM    666  CG  GLU A  68      19.469  13.803   4.295  1.00  0.00      RA0  C
ATOM    667  CD  GLU A  68      19.884  13.034   5.544  1.00  0.00      RA0  C
ATOM    668  OE1 GLU A  68      20.883  13.366   6.168  1.00  0.00      RA0  O
ATOM    669  OE2 GLU A  68      19.157  12.133   5.947  1.00  0.00      RA0  O
ATOM    670  C   GLU A  68      21.114  16.436   1.890  1.00  0.00      RA0  C
ATOM    671  O   GLU A  68      22.032  17.020   2.426  1.00  0.00      RA0  O
ATOM    672  N   LYS A  69      20.954  16.412   0.625  1.00  0.00      RA0  N
ATOM    673  H   LYS A  69      20.241  15.897   0.164  1.00  0.00      RA0  H
ATOM    674  CA  LYS A  69      21.928  17.122  -0.246  1.00  0.00      RA0  C
ATOM    675  CB  LYS A  69      21.944  16.691  -1.727  1.00  0.00      RA0  C
ATOM    676  CG  LYS A  69      21.174  17.527  -2.747  1.00  0.00      RA0  C
ATOM    677  CD  LYS A  69      22.020  18.201  -3.831  1.00  0.00      RA0  C
ATOM    678  CE  LYS A  69      22.983  19.267  -3.306  1.00  0.00      RA0  C
ATOM    679  NZ  LYS A  69      22.252  20.272  -2.521  1.00  0.00      RA0  N
ATOM    680  HZ1 LYS A  69      22.444  21.225  -2.881  1.00  0.00      RA0  H
ATOM    681  HZ2 LYS A  69      21.219  20.111  -2.569  1.00  0.00      RA0  H
ATOM    682  HZ3 LYS A  69      22.557  20.212  -1.524  1.00  0.00      RA0  H
ATOM    683  C   LYS A  69      21.958  18.634   0.025  1.00  0.00      RA0  C
ATOM    684  O   LYS A  69      23.018  19.221   0.130  1.00  0.00      RA0  O
ATOM    685  N   ASP A  70      20.793  19.239   0.135  1.00  0.00      RA0  N
ATOM    686  H   ASP A  70      19.934  18.714   0.062  1.00  0.00      RA0  H
ATOM    687  CA  ASP A  70      20.734  20.717   0.394  1.00  0.00      RA0  C
ATOM    688  CB  ASP A  70      19.847  21.431  -0.632  1.00  0.00      RA0  C
ATOM    689  CG  ASP A  70      19.088  20.403  -1.441  1.00  0.00      RA0  C
ATOM    690  OD1 ASP A  70      18.148  19.827  -0.914  1.00  0.00      RA0  O
ATOM    691  OD2 ASP A  70      19.449  20.141  -2.589  1.00  0.00      RA0  O
ATOM    692  C   ASP A  70      20.295  21.047   1.832  1.00  0.00      RA0  C
ATOM    693  O   ASP A  70      20.429  22.170   2.276  1.00  0.00      RA0  O
ATOM    694  N   ILE A  71      19.785  20.076   2.520  1.00  0.00      RA0  N
ATOM    695  H   ILE A  71      19.661  19.196   2.064  1.00  0.00      RA0  H
ATOM    696  CA  ILE A  71      19.338  20.319   3.913  1.00  0.00      RA0  C
ATOM    697  CB  ILE A  71      18.630  19.112   4.562  1.00  0.00      RA0  C
ATOM    698  CG2 ILE A  71      17.748  19.541   5.737  1.00  0.00      RA0  C
ATOM    699  CG1 ILE A  71      17.851  18.248   3.585  1.00  0.00      RA0  C
ATOM    700  CD1 ILE A  71      16.914  18.991   2.646  1.00  0.00      RA0  C
ATOM    701  C   ILE A  71      20.493  20.712   4.820  1.00  0.00      RA0  C
ATOM    702  O   ILE A  71      20.302  21.436   5.778  1.00  0.00      RA0  O
ATOM    703  N   ALA A  72      21.673  20.221   4.514  1.00  0.00      RA0  N
ATOM    704  H   ALA A  72      21.753  19.550   3.778  1.00  0.00      RA0  H
ATOM    705  CA  ALA A  72      22.851  20.563   5.358  1.00  0.00      RA0  C
ATOM    706  CB  ALA A  72      24.148  20.279   4.599  1.00  0.00      RA0  C
ATOM    707  C   ALA A  72      22.815  22.032   5.758  1.00  0.00      RA0  C
ATOM    708  O   ALA A  72      23.338  22.418   6.784  1.00  0.00      RA0  O
ATOM    709  N   ALA A  73      22.188  22.829   4.926  1.00  0.00      RA0  N
ATOM    710  H   ALA A  73      21.766  22.468   4.097  1.00  0.00      RA0  H
ATOM    711  CA  ALA A  73      22.088  24.275   5.212  1.00  0.00      RA0  C
ATOM    712  CB  ALA A  73      22.119  25.078   3.911  1.00  0.00      RA0  C
ATOM    713  C   ALA A  73      20.790  24.575   5.963  1.00  0.00      RA0  C
ATOM    714  O   ALA A  73      20.751  25.427   6.828  1.00  0.00      RA0  O
ATOM    715  N   TYR A  74      19.747  23.861   5.612  1.00  0.00      RA0  N
ATOM    716  H   TYR A  74      19.891  23.087   5.005  1.00  0.00      RA0  H
ATOM    717  CA  TYR A  74      18.445  24.081   6.287  1.00  0.00      RA0  C
ATOM    718  CB  TYR A  74      17.359  23.262   5.545  1.00  0.00      RA0  C
ATOM    719  CG  TYR A  74      15.955  23.589   6.016  1.00  0.00      RA0  C
ATOM    720  CD1 TYR A  74      15.468  24.891   5.809  1.00  0.00      RA0  C
ATOM    721  CE1 TYR A  74      14.212  25.244   6.308  1.00  0.00      RA0  C
ATOM    722  CD2 TYR A  74      15.184  22.613   6.684  1.00  0.00      RA0  C
ATOM    723  CE2 TYR A  74      13.925  22.972   7.205  1.00  0.00      RA0  C
ATOM    724  CZ  TYR A  74      13.467  24.295   7.028  1.00  0.00      RA0  C
ATOM    725  OH  TYR A  74      12.269  24.710   7.590  1.00  0.00      RA0  O
ATOM    726  HH  TYR A  74      11.689  23.954   7.643  1.00  0.00      RA0  H
ATOM    727  C   TYR A  74      18.552  23.723   7.746  1.00  0.00      RA0  C
ATOM    728  O   TYR A  74      19.577  23.255   8.199  1.00  0.00      RA0  O
ATOM    729  N   ARG A  75      17.488  23.944   8.461  1.00  0.00      RA0  N
ATOM    730  H   ARG A  75      16.669  24.258   8.001  1.00  0.00      RA0  H
ATOM    731  CA  ARG A  75      17.476  23.632   9.912  1.00  0.00      RA0  C
ATOM    732  CB  ARG A  75      16.857  24.878  10.584  1.00  0.00      RA0  C
ATOM    733  CG  ARG A  75      15.478  25.184   9.965  1.00  0.00      RA0  C
ATOM    734  CD  ARG A  75      14.858  26.575  10.135  1.00  0.00      RA0  C
ATOM    735  NE  ARG A  75      13.678  26.648   9.267  1.00  0.00      RA0  N
ATOM    736  HE  ARG A  75      13.069  25.845   9.267  1.00  0.00      RA0  H
ATOM    737  CZ  ARG A  75      13.487  27.668   8.374  1.00  0.00      RA0  C
ATOM    738  NH1 ARG A  75      14.288  28.756   8.413  1.00  0.00      RA0  N
ATOM    739 HH11 ARG A  75      15.013  28.848   9.102  1.00  0.00      RA0  H
ATOM    740 HH12 ARG A  75      14.197  29.514   7.760  1.00  0.00      RA0  H
ATOM    741  NH2 ARG A  75      12.504  27.547   7.452  1.00  0.00      RA0  N
ATOM    742 HH21 ARG A  75      11.973  26.688   7.396  1.00  0.00      RA0  H
ATOM    743 HH22 ARG A  75      12.271  28.253   6.773  1.00  0.00      RA0  H
ATOM    744  C   ARG A  75      16.673  22.376  10.211  1.00  0.00      RA0  C
ATOM    745  O   ARG A  75      16.389  21.590   9.329  1.00  0.00      RA0  O
ATOM    746  N   ALA A  76      16.319  22.210  11.460  1.00  0.00      RA0  N
ATOM    747  H   ALA A  76      16.672  22.805  12.181  1.00  0.00      RA0  H
ATOM    748  CA  ALA A  76      15.534  21.017  11.854  1.00  0.00      RA0  C
ATOM    749  CB  ALA A  76      16.461  19.837  12.161  1.00  0.00      RA0  C
ATOM    750  C   ALA A  76      14.704  21.304  13.099  1.00  0.00      RA0  C
ATOM    751  O   ALA A  76      15.237  21.601  14.149  1.00  0.00      RA0  O
ATOM    752  N   LYS A  77      13.404  21.207  12.956  1.00  0.00      RA0  N
ATOM    753  H   LYS A  77      13.048  20.977  12.052  1.00  0.00      RA0  H
ATOM    754  CA  LYS A  77      12.503  21.468  14.120  1.00  0.00      RA0  C
ATOM    755  CB  LYS A  77      12.104  22.944  14.223  1.00  0.00      RA0  C
ATOM    756  CG  LYS A  77      11.867  23.305  15.693  1.00  0.00      RA0  C
ATOM    757  CD  LYS A  77      11.736  24.801  15.977  1.00  0.00      RA0  C
ATOM    758  CE  LYS A  77      11.631  25.058  17.483  1.00  0.00      RA0  C
ATOM    759  NZ  LYS A  77      11.617  26.503  17.752  1.00  0.00      RA0  N
ATOM    760  HZ1 LYS A  77      10.779  26.934  17.313  1.00  0.00      RA0  H
ATOM    761  HZ2 LYS A  77      11.587  26.658  18.780  1.00  0.00      RA0  H
ATOM    762  HZ3 LYS A  77      12.479  26.937  17.365  1.00  0.00      RA0  H
ATOM    763  C   LYS A  77      11.311  20.513  14.100  1.00  0.00      RA0  C
ATOM    764  O   LYS A  77      10.810  20.250  15.181  1.00  0.00      RA0  O
TER
HEADER lig.000.04.pdb
ATOM      1  N   THR A   1     -10.542  -2.661   8.416  1.00  0.00      LA0  N
ATOM      2  H   THR A   1     -10.706  -2.603   7.424  1.00  0.00      LA0  H
ATOM      3  CA  THR A   1     -11.298  -3.664   9.162  1.00  0.00      LA0  C
ATOM      4  CB  THR A   1     -12.081  -4.576   8.202  1.00  0.00      LA0  C
ATOM      5  OG1 THR A   1     -12.895  -3.773   7.340  1.00  0.00      LA0  O
ATOM      6  HG1 THR A   1     -12.350  -3.521   6.592  1.00  0.00      LA0  H
ATOM      7  CG2 THR A   1     -12.970  -5.585   8.939  1.00  0.00      LA0  C
ATOM      8  C   THR A   1     -10.430  -4.442  10.140  1.00  0.00      LA0  C
ATOM      9  O   THR A   1      -9.886  -5.508   9.876  1.00  0.00      LA0  O
ATOM     10  N   LYS A   2     -10.291  -3.812  11.324  1.00  0.00      LA0  N
ATOM     11  H   LYS A   2     -10.758  -2.932  11.411  1.00  0.00      LA0  H
ATOM     12  CA  LYS A   2      -9.619  -4.453  12.464  1.00  0.00      LA0  C
ATOM     13  CB  LYS A   2     -10.514  -5.625  12.954  1.00  0.00      LA0  C
ATOM     14  CG  LYS A   2      -9.978  -6.629  13.986  1.00  0.00      LA0  C
ATOM     15  CD  LYS A   2      -9.416  -7.900  13.333  1.00  0.00      LA0  C
ATOM     16  CE  LYS A   2      -8.255  -8.522  14.115  1.00  0.00      LA0  C
ATOM     17  NZ  LYS A   2      -7.063  -7.683  13.932  1.00  0.00      LA0  N
ATOM     18  HZ1 LYS A   2      -6.259  -7.976  14.526  1.00  0.00      LA0  H
ATOM     19  HZ2 LYS A   2      -6.759  -7.706  12.941  1.00  0.00      LA0  H
ATOM     20  HZ3 LYS A   2      -7.276  -6.685  14.146  1.00  0.00      LA0  H
ATOM     21  C   LYS A   2      -8.124  -4.781  12.294  1.00  0.00      LA0  C
ATOM     22  O   LYS A   2      -7.456  -5.286  13.196  1.00  0.00      LA0  O
ATOM     23  N   VAL A   3      -7.592  -4.482  11.107  1.00  0.00      LA0  N
ATOM     24  H   VAL A   3      -8.136  -4.067  10.380  1.00  0.00      LA0  H
ATOM     25  CA  VAL A   3      -6.219  -4.924  10.897  1.00  0.00      LA0  C
ATOM     26  CB  VAL A   3      -6.097  -5.704   9.584  1.00  0.00      LA0  C
ATOM     27  CG1 VAL A   3      -6.653  -7.115   9.781  1.00  0.00      LA0  C
ATOM     28  CG2 VAL A   3      -6.756  -5.003   8.396  1.00  0.00      LA0  C
ATOM     29  C   VAL A   3      -5.144  -3.869  11.117  1.00  0.00      LA0  C
ATOM     30  O   VAL A   3      -5.412  -2.724  11.482  1.00  0.00      LA0  O
ATOM     31  N   HIS A   4      -3.897  -4.330  10.993  1.00  0.00      LA0  N
ATOM     32  H   HIS A   4      -3.683  -5.120  10.410  1.00  0.00      LA0  H
ATOM     33  CA  HIS A   4      -2.881  -3.716  11.843  1.00  0.00      LA0  C
ATOM     34  CB  HIS A   4      -2.139  -4.787  12.650  1.00  0.00      LA0  C
ATOM     35  CG  HIS A   4      -3.090  -5.496  13.590  1.00  0.00      LA0  C
ATOM     36  ND1 HIS A   4      -3.310  -5.106  14.858  1.00  0.00      LA0  N
ATOM     37  HD1 HIS A   4      -2.879  -4.360  15.327  1.00  0.00      LA0  H
ATOM     38  CD2 HIS A   4      -3.885  -6.617  13.326  1.00  0.00      LA0  C
ATOM     39  NE2 HIS A   4      -4.593  -6.893  14.452  1.00  0.00      LA0  N
ATOM     40  CE1 HIS A   4      -4.234  -5.961  15.397  1.00  0.00      LA0  C
ATOM     41  C   HIS A   4      -1.912  -2.732  11.212  1.00  0.00      LA0  C
ATOM     42  O   HIS A   4      -1.383  -1.881  11.914  1.00  0.00      LA0  O
ATOM     43  N   MET A   5      -1.726  -2.844   9.882  1.00  0.00      LA0  N
ATOM     44  H   MET A   5      -2.098  -3.648   9.409  1.00  0.00      LA0  H
ATOM     45  CA  MET A   5      -0.927  -1.876   9.102  1.00  0.00      LA0  C
ATOM     46  CB  MET A   5      -1.376  -0.421   9.288  1.00  0.00      LA0  C
ATOM     47  CG  MET A   5      -2.815  -0.166   8.858  1.00  0.00      LA0  C
ATOM     48  SD  MET A   5      -3.398   1.460   9.362  1.00  0.00      LA0  S
ATOM     49  CE  MET A   5      -2.185   2.452   8.476  1.00  0.00      LA0  C
ATOM     50  C   MET A   5       0.590  -1.942   9.203  1.00  0.00      LA0  C
ATOM     51  O   MET A   5       1.284  -2.029   8.200  1.00  0.00      LA0  O
ATOM     52  N   LYS A   6       1.085  -1.888  10.458  1.00  0.00      LA0  N
ATOM     53  H   LYS A   6       0.432  -1.766  11.206  1.00  0.00      LA0  H
ATOM     54  CA  LYS A   6       2.518  -2.077  10.739  1.00  0.00      LA0  C
ATOM     55  CB  LYS A   6       2.845  -3.581  10.865  1.00  0.00      LA0  C
ATOM     56  CG  LYS A   6       1.682  -4.452  11.381  1.00  0.00      LA0  C
ATOM     57  CD  LYS A   6       1.915  -5.966  11.241  1.00  0.00      LA0  C
ATOM     58  CE  LYS A   6       0.622  -6.801  11.148  1.00  0.00      LA0  C
ATOM     59  NZ  LYS A   6      -0.046  -6.620   9.848  1.00  0.00      LA0  N
ATOM     60  HZ1 LYS A   6       0.019  -5.649   9.478  1.00  0.00      LA0  H
ATOM     61  HZ2 LYS A   6       0.325  -7.230   9.099  1.00  0.00      LA0  H
ATOM     62  HZ3 LYS A   6      -1.072  -6.831   9.836  1.00  0.00      LA0  H
ATOM     63  C   LYS A   6       3.470  -1.349   9.776  1.00  0.00      LA0  C
ATOM     64  O   LYS A   6       4.189  -1.941   8.977  1.00  0.00      LA0  O
ATOM     65  N   CYS A   7       3.378  -0.013   9.859  1.00  0.00      LA0  N
ATOM     66  H   CYS A   7       2.890   0.402  10.623  1.00  0.00      LA0  H
ATOM     67  CA  CYS A   7       4.020   0.815   8.834  1.00  0.00      LA0  C
ATOM     68  CB  CYS A   7       3.142   2.031   8.542  1.00  0.00      LA0  C
ATOM     69  SG  CYS A   7       1.406   1.581   8.302  1.00  0.00      LA0  S
ATOM     70  C   CYS A   7       5.432   1.258   9.181  1.00  0.00      LA0  C
ATOM     71  O   CYS A   7       5.863   1.160  10.322  1.00  0.00      LA0  O
ATOM     72  N   PHE A   8       6.142   1.751   8.147  1.00  0.00      LA0  N
ATOM     73  H   PHE A   8       5.729   1.857   7.244  1.00  0.00      LA0  H
ATOM     74  CA  PHE A   8       7.542   2.135   8.361  1.00  0.00      LA0  C
ATOM     75  CB  PHE A   8       8.496   1.090   7.759  1.00  0.00      LA0  C
ATOM     76  CG  PHE A   8       8.148  -0.314   8.206  1.00  0.00      LA0  C
ATOM     77  CD1 PHE A   8       8.439  -0.727   9.525  1.00  0.00      LA0  C
ATOM     78  CD2 PHE A   8       7.531  -1.190   7.287  1.00  0.00      LA0  C
ATOM     79  CE1 PHE A   8       8.093  -2.030   9.935  1.00  0.00      LA0  C
ATOM     80  CE2 PHE A   8       7.185  -2.494   7.694  1.00  0.00      LA0  C
ATOM     81  CZ  PHE A   8       7.465  -2.898   9.016  1.00  0.00      LA0  C
ATOM     82  C   PHE A   8       7.851   3.494   7.751  1.00  0.00      LA0  C
ATOM     83  O   PHE A   8       7.073   4.006   6.949  1.00  0.00      LA0  O
ATOM     84  N   LEU A   9       9.021   4.041   8.133  1.00  0.00      LA0  N
ATOM     85  H   LEU A   9       9.566   3.615   8.855  1.00  0.00      LA0  H
ATOM     86  CA  LEU A   9       9.499   5.285   7.521  1.00  0.00      LA0  C
ATOM     87  CB  LEU A   9       8.857   6.500   8.212  1.00  0.00      LA0  C
ATOM     88  CG  LEU A   9       8.723   7.774   7.361  1.00  0.00      LA0  C
ATOM     89  CD1 LEU A   9       7.668   8.712   7.947  1.00  0.00      LA0  C
ATOM     90  CD2 LEU A   9      10.040   8.517   7.114  1.00  0.00      LA0  C
ATOM     91  C   LEU A   9      11.019   5.358   7.570  1.00  0.00      LA0  C
ATOM     92  O   LEU A   9      11.625   5.395   8.632  1.00  0.00      LA0  O
ATOM     93  N   ALA A  10      11.622   5.355   6.373  1.00  0.00      LA0  N
ATOM     94  H   ALA A  10      11.094   5.444   5.529  1.00  0.00      LA0  H
ATOM     95  CA  ALA A  10      13.080   5.218   6.345  1.00  0.00      LA0  C
ATOM     96  CB  ALA A  10      13.514   4.467   5.083  1.00  0.00      LA0  C
ATOM     97  C   ALA A  10      13.872   6.516   6.457  1.00  0.00      LA0  C
ATOM     98  O   ALA A  10      14.576   6.936   5.546  1.00  0.00      LA0  O
ATOM     99  N   PHE A  11      13.758   7.155   7.628  1.00  0.00      LA0  N
ATOM    100  H   PHE A  11      13.237   6.736   8.376  1.00  0.00      LA0  H
ATOM    101  CA  PHE A  11      14.539   8.389   7.751  1.00  0.00      LA0  C
ATOM    102  CB  PHE A  11      13.757   9.447   8.538  1.00  0.00      LA0  C
ATOM    103  CG  PHE A  11      14.213  10.831   8.131  1.00  0.00      LA0  C
ATOM    104  CD1 PHE A  11      14.991  11.597   9.027  1.00  0.00      LA0  C
ATOM    105  CD2 PHE A  11      13.857  11.334   6.860  1.00  0.00      LA0  C
ATOM    106  CE1 PHE A  11      15.428  12.878   8.642  1.00  0.00      LA0  C
ATOM    107  CE2 PHE A  11      14.294  12.616   6.474  1.00  0.00      LA0  C
ATOM    108  CZ  PHE A  11      15.079  13.373   7.369  1.00  0.00      LA0  C
ATOM    109  C   PHE A  11      15.961   8.197   8.273  1.00  0.00      LA0  C
ATOM    110  O   PHE A  11      16.385   8.754   9.275  1.00  0.00      LA0  O
ATOM    111  N   GLN A  12      16.683   7.351   7.536  1.00  0.00      LA0  N
ATOM    112  H   GLN A  12      16.326   7.096   6.635  1.00  0.00      LA0  H
ATOM    113  CA  GLN A  12      17.906   6.767   8.090  1.00  0.00      LA0  C
ATOM    114  CB  GLN A  12      18.061   5.331   7.554  1.00  0.00      LA0  C
ATOM    115  CG  GLN A  12      17.811   5.116   6.047  1.00  0.00      LA0  C
ATOM    116  CD  GLN A  12      18.751   5.941   5.184  1.00  0.00      LA0  C
ATOM    117  OE1 GLN A  12      18.610   7.151   5.033  1.00  0.00      LA0  O
ATOM    118  NE2 GLN A  12      19.719   5.230   4.604  1.00  0.00      LA0  N
ATOM    119 HE21 GLN A  12      19.795   4.246   4.758  1.00  0.00      LA0  H
ATOM    120 HE22 GLN A  12      20.374   5.685   4.004  1.00  0.00      LA0  H
ATOM    121  C   GLN A  12      19.221   7.533   7.954  1.00  0.00      LA0  C
ATOM    122  O   GLN A  12      20.244   6.940   7.628  1.00  0.00      LA0  O
ATOM    123  N   THR A  13      19.189   8.858   8.184  1.00  0.00      LA0  N
ATOM    124  H   THR A  13      18.369   9.282   8.572  1.00  0.00      LA0  H
ATOM    125  CA  THR A  13      20.498   9.530   8.198  1.00  0.00      LA0  C
ATOM    126  CB  THR A  13      21.070   9.799   6.787  1.00  0.00      LA0  C
ATOM    127  OG1 THR A  13      20.515   8.879   5.836  1.00  0.00      LA0  O
ATOM    128  HG1 THR A  13      20.776   8.010   6.151  1.00  0.00      LA0  H
ATOM    129  CG2 THR A  13      22.600   9.709   6.749  1.00  0.00      LA0  C
ATOM    130  C   THR A  13      20.602  10.720   9.155  1.00  0.00      LA0  C
ATOM    131  O   THR A  13      20.223  10.590  10.313  1.00  0.00      LA0  O
ATOM    132  N   LYS A  14      21.172  11.857   8.709  1.00  0.00      LA0  N
ATOM    133  H   LYS A  14      21.262  12.111   7.741  1.00  0.00      LA0  H
ATOM    134  CA  LYS A  14      21.764  12.639   9.789  1.00  0.00      LA0  C
ATOM    135  CB  LYS A  14      23.217  12.184  10.044  1.00  0.00      LA0  C
ATOM    136  CG  LYS A  14      23.880  12.549  11.392  1.00  0.00      LA0  C
ATOM    137  CD  LYS A  14      23.292  11.968  12.696  1.00  0.00      LA0  C
ATOM    138  CE  LYS A  14      21.879  12.415  13.116  1.00  0.00      LA0  C
ATOM    139  NZ  LYS A  14      21.779  13.882  13.189  1.00  0.00      LA0  N
ATOM    140  HZ1 LYS A  14      20.776  14.159  13.152  1.00  0.00      LA0  H
ATOM    141  HZ2 LYS A  14      22.218  14.261  14.047  1.00  0.00      LA0  H
ATOM    142  HZ3 LYS A  14      22.218  14.325  12.354  1.00  0.00      LA0  H
ATOM    143  C   LYS A  14      21.613  14.150   9.805  1.00  0.00      LA0  C
ATOM    144  O   LYS A  14      21.993  14.785  10.783  1.00  0.00      LA0  O
ATOM    145  N   THR A  15      21.020  14.713   8.752  1.00  0.00      LA0  N
ATOM    146  H   THR A  15      20.737  14.170   7.960  1.00  0.00      LA0  H
ATOM    147  CA  THR A  15      20.777  16.159   8.827  1.00  0.00      LA0  C
ATOM    148  CB  THR A  15      20.171  16.643   7.514  1.00  0.00      LA0  C
ATOM    149  OG1 THR A  15      19.197  15.694   7.054  1.00  0.00      LA0  O
ATOM    150  HG1 THR A  15      19.686  14.999   6.609  1.00  0.00      LA0  H
ATOM    151  CG2 THR A  15      21.246  16.884   6.453  1.00  0.00      LA0  C
ATOM    152  C   THR A  15      19.896  16.551  10.008  1.00  0.00      LA0  C
ATOM    153  O   THR A  15      20.243  17.342  10.876  1.00  0.00      LA0  O
ATOM    154  N   PHE A  16      18.732  15.891  10.029  1.00  0.00      LA0  N
ATOM    155  H   PHE A  16      18.516  15.296   9.255  1.00  0.00      LA0  H
ATOM    156  CA  PHE A  16      17.856  16.112  11.178  1.00  0.00      LA0  C
ATOM    157  CB  PHE A  16      16.434  15.635  10.858  1.00  0.00      LA0  C
ATOM    158  CG  PHE A  16      15.622  16.718  10.172  1.00  0.00      LA0  C
ATOM    159  CD1 PHE A  16      16.167  17.482   9.113  1.00  0.00      LA0  C
ATOM    160  CD2 PHE A  16      14.303  16.948  10.622  1.00  0.00      LA0  C
ATOM    161  CE1 PHE A  16      15.396  18.500   8.519  1.00  0.00      LA0  C
ATOM    162  CE2 PHE A  16      13.527  17.960  10.025  1.00  0.00      LA0  C
ATOM    163  CZ  PHE A  16      14.085  18.731   8.983  1.00  0.00      LA0  C
ATOM    164  C   PHE A  16      18.368  15.516  12.482  1.00  0.00      LA0  C
ATOM    165  O   PHE A  16      19.347  14.768  12.558  1.00  0.00      LA0  O
TER
